# Supplementary material for: Circadian genomics of the chick pineal gland in vitro
Source: BMC Genomics. 2008 May 3;9:206. doi: 10.1186/1471-2164-9-206 (PMC2405806; doi:10.1186/1471-2164-9-206)
Supplement: Additional file 1 — Rhythmic transcripts (t-test analysis). This file lists gene transcripts determined to be rhythmic using t-test analysis. Separate tabs contain lists of gene transcripts which exhibit rhythm amplitudes of at least 1.5-fold or 2-fold in either LD or DD. Lists are presented as two columns of data displaying each clone ID and associated reference number as listed in the Texas A&M Biology Department's Laboratory for Functional Genomics chicken pineal database [32]. Data are listed in alphabetical order by clone ID. [file 1471-2164-9-206-S1.xls]

## Sheet: LD, 1.5-fold
Supplemental Table 2--Rhythmic Transcripts
(t-test analysis)
Clone ID	Reference #
1609082A aldolase C	cp6394
2',5'-oligo adenylate synthetase A [Gallus gallus]	cp3331
A Chain A, Crystal Structure Of Aluminum-Bound Ovotransferrin At 2.15	cp7685
acetylserotonin O-methyltransferase [Gallus gallus]	cp114
acetylserotonin O-methyltransferase [Gallus gallus]	cp1553
acetylserotonin O-methyltransferase [Gallus gallus]	cp2636
acetylserotonin O-methyltransferase [Gallus gallus]	cp3725
acetylserotonin O-methyltransferase [Gallus gallus]	cp4873
acetylserotonin O-methyltransferase [Gallus gallus]	cp5913
acetylserotonin O-methyltransferase [Gallus gallus]	cp6149
acetylserotonin O-methyltransferase [Gallus gallus]	cp6442
acetylserotonin O-methyltransferase [Gallus gallus]	cp6496
acetylserotonin O-methyltransferase [Gallus gallus]	cp8043
acyl-Coenzyme A dehydrogenase, long chain [Gallus gallus]	cp5
acyl-Coenzyme A dehydrogenase, long chain [Gallus gallus]	cp9
ADAM metallopeptidase domain 33 [Gallus gallus]	cp6178
AF199487_1 beta-actin [Anolis carolinensis]	cp156
AF202934_1 myeloid ecotropic viral insertion site-2a protein [Gallus gallus]	cp4705
AF355752_1 reverse transcriptase [Chelonia mydas]	cp1255
AF368030_1 actin [Heliothis virescens]	cp145
AF387865_1 heat shock protein 108 [Gallus gallus]	cp6154
apolipoprotein A-I	cp1249
apolipoprotein A-I [Gallus gallus]	cp340
B lymphocyte induced maturation protein 1 [Takifugu rubripes]	cp4616
beta actin [Pagrus pagrus]	cp1630
CD74 antigen (invariant polypeptide of major histocompatibility	cp383
CG15021-PA [Drosophila melanogaster]	cp2488
chaperonin containing TCP1, subunit 7 [Gallus gallus]	cp5424
chemokine (C-X-C motif) ligand 14 [Gallus gallus]	cp905
Churchill protein [Gallus gallus]	cp497
Clock 1.1Kb gel pcr	cp8080
clusterin [Gallus gallus]	cp2120
cold inducible RNA binding protein [Gallus gallus]	cp3710
connexin 43 [Gallus gallus]	cp3286
cystatin C [Gallus gallus]	cp13
cystatin C [Gallus gallus]	cp147
cystatin C [Gallus gallus]	cp3113
cystatin C [Gallus gallus]	cp4568
cystatin C [Gallus gallus]	cp7729
cytochrome c oxidase subunit III [Podiceps cristatus]	cp244
cytochrome oxidase subunit I [Gallus gallus]	cp2026
cytochrome oxidase subunit I [Melanoplus marshalli]	cp1974
cytochrome oxidase subunit II [Gallus gallus]	cp1356
cytochrome oxidase subunit II [Gallus gallus]	cp3859
cytochrome oxidase subunit III [Nycticryphes semicollaris]	cp2169
D4 (Per3)	cp8068
D42 (Per3)	cp8070
D7 (Cry1)	cp8069
DDX54 protein [Homo sapiens]	cp3752
EF2_CHICK Elongation factor 2 (EF-2)	cp154
ferritin [Coturnix japonica]	cp1156
ferritin [Coturnix japonica]	cp625
ferritin [Coturnix japonica]	cp772
fibroblast growth factor receptor 1 [Gallus gallus]	cp1204
gammaA-like protocadherin precursor [Gallus gallus]	cp6766
glyceraldehyde-3-phosphate dehydrogenase	cp338
guanine nucleotide binding protein (G protein), beta polypeptide	cp778
hCG2042714 [Homo sapiens]	cp7239
high-mobility group box 1 [Gallus gallus]	cp776
hypothetical protein [Gallus gallus]	cp1164
hypothetical protein [Gallus gallus]	cp1594
hypothetical protein [Gallus gallus]	cp5490
Hypothetical protein CBG17156 [Caenorhabditis briggsae]	cp2401
hypothetical protein DaciDRAFT_2108 [Delftia acidovorans SPH-1]	cp53
hypothetical protein DDBDRAFT_0189484 [Dictyostelium	cp58
hypothetical protein LOC310926 [Rattus norvegicus]	cp150
hypothetical protein LOC379066 [Xenopus laevis]	cp436
hypothetical protein LOC419902 [Gallus gallus]	cp3847
hypothetical protein LOC423668 [Gallus gallus]	cp872
hypothetical protein XP_429509 [Gallus gallus]	cp6715
I Chain I, The Plasmodium Falciparum Cysteine Protease Falcipain-2	cp57
Ig light chain precursor	cp1659
Im:6892314 protein [Danio rerio]	cp3838
immunoglobulin lambda-chain	cp448
integrin beta 1 binding protein 3 [Gallus gallus]	cp1308
invariant chain [Gallus gallus]	cp1547
Jumonji, AT rich interactive domain 1B (RBP2-like) [Gallus gallus]	cp6355
leukotriene A4 hydrolase [Gallus gallus]	cp627
matrix Gla protein [Gallus gallus]	cp344
matrix metalloproteinase 2 [Gallus gallus]	cp629
MHC class I [Gallus gallus]	cp6463
mitochondrial creatine kinase [Gallus gallus]	cp7839
myosin light chain kinase [Gallus gallus]	cp1888
NAD-dependent deacetylase SIRT2 [Gallus gallus]	cp634
NAT	cp8076
NK-lysin [Gallus gallus]	cp43
no chromat	cp100
no chromat	cp121
no chromat	cp1250
no chromat	cp1273
no chromat	cp1322
no chromat	cp1442
no chromat	cp1445
no chromat	cp1450
no chromat	cp1478
no chromat	cp1496
no chromat	cp170
no chromat	cp194
no chromat	cp2
no chromat	cp2114
no chromat	cp290
no chromat	cp386
no chromat	cp482
no chromat	cp6434
no chromat	cp6554
no chromat	cp6590
no chromat	cp6616
no chromat	cp674
no chromat	cp6859
no chromat	cp7063
no chromat	cp7090
no chromat	cp7102
no chromat	cp7650
no chromat	cp7652
no chromat	cp98
no hit	cp1012
no hit	cp1013
no hit	cp105
no hit	cp106
no hit	cp1063
no hit	cp1065
no hit	cp108
no hit	cp112
no hit	cp1203
no hit	cp1206
no hit	cp1297
no hit	cp1298
no hit	cp1332
no hit	cp1350
no hit	cp1378
no hit	cp1404
no hit	cp146
no hit	cp15
no hit	cp1540
no hit	cp1544
no hit	cp1586
no hit	cp1592
no hit	cp1645
no hit	cp1649
no hit	cp1702
no hit	cp1738
no hit	cp1755
no hit	cp1782
no hit	cp1784
no hit	cp1795
no hit	cp1797
no hit	cp1815
no hit	cp1868
no hit	cp1900
no hit	cp1918
no hit	cp1921
no hit	cp1954
no hit	cp1959
no hit	cp196
no hit	cp1973
no hit	cp200
no hit	cp202
no hit	cp203
no hit	cp2047
no hit	cp2069
no hit	cp2071
no hit	cp2117
no hit	cp2129
no hit	cp2153
no hit	cp2159
no hit	cp2161
no hit	cp226
no hit	cp2269
no hit	cp2308
no hit	cp2309
no hit	cp2310
no hit	cp2336
no hit	cp2345
no hit	cp2351
no hit	cp2358
no hit	cp2363
no hit	cp2374
no hit	cp2394
no hit	cp2405
no hit	cp241
no hit	cp2418
no hit	cp2423
no hit	cp246
no hit	cp250
no hit	cp2501
no hit	cp2533
no hit	cp2539
no hit	cp2545
no hit	cp2552
no hit	cp2588
no hit	cp2624
no hit	cp2642
no hit	cp2656
no hit	cp2701
no hit	cp2713
no hit	cp2776
no hit	cp2838
no hit	cp2840
no hit	cp2868
no hit	cp2881
no hit	cp2896
no hit	cp2901
no hit	cp291
no hit	cp2924
no hit	cp2961
no hit	cp297
no hit	cp3
no hit	cp3081
no hit	cp317
no hit	cp3205
no hit	cp3355
no hit	cp34
no hit	cp3598
no hit	cp365
no hit	cp3716
no hit	cp3775
no hit	cp387
no hit	cp3906
no hit	cp391
no hit	cp3918
no hit	cp392
no hit	cp396
no hit	cp4
no hit	cp440
no hit	cp444
no hit	cp447
no hit	cp4588
no hit	cp4653
no hit	cp4694
no hit	cp4717
no hit	cp472
no hit	cp473
no hit	cp4796
no hit	cp483
no hit	cp490
no hit	cp50
no hit	cp5140
no hit	cp5180
no hit	cp52
no hit	cp5564
no hit	cp56
no hit	cp566
no hit	cp579
no hit	cp5812
no hit	cp5887
no hit	cp5895
no hit	cp59
no hit	cp5950
no hit	cp598
no hit	cp6128
no hit	cp6157
no hit	cp6205
no hit	cp626
no hit	cp630
no hit	cp6309
no hit	cp6493
no hit	cp6504
no hit	cp6517
no hit	cp6628
no hit	cp6648
no hit	cp6652
no hit	cp6676
no hit	cp6693
no hit	cp677
no hit	cp6816
no hit	cp69
no hit	cp691
no hit	cp6987
no hit	cp7
no hit	cp7241
no hit	cp7243
no hit	cp7266
no hit	cp7280
no hit	cp7342
no hit	cp7344
no hit	cp7431
no hit	cp7435
no hit	cp747
no hit	cp7519
no hit	cp7526
no hit	cp7531
no hit	cp7536
no hit	cp7565
no hit	cp761
no hit	cp7720
no hit	cp7722
no hit	cp7767
no hit	cp7773
no hit	cp7788
no hit	cp779
no hit	cp7815
no hit	cp7866
no hit	cp7871
no hit	cp7905
no hit	cp7957
no hit	cp7962
no hit	cp7974
no hit	cp800
no hit	cp826
no hit	cp841
no hit	cp868
no hit	cp911
nuclear factor I-X protein [Gallus gallus]	cp4545
nucleophosmin 1 [Gallus gallus]	cp536
ORAI calcium release-activated calcium modulator 2 [Gallus gallus]	cp342
pherophorin-dz1 protein [Volvox carteri f. nagariensis]	cp827
polymerase (DNA directed), delta 1, catalytic subunit [Xenopus	cp884
PRB4M_HUMAN Basic salivary proline-rich protein 4 allele M (Salivary	cp5846
predicted protein [Nematostella vectensis]	cp2659
predicted protein [Nematostella vectensis]	cp3727
PREDICTED: hypothetical protein [Danio rerio]	cp1313
PREDICTED: hypothetical protein [Gallus gallus]	cp1254
PREDICTED: hypothetical protein [Gallus gallus]	cp151
PREDICTED: hypothetical protein [Gallus gallus]	cp2072
PREDICTED: hypothetical protein [Gallus gallus]	cp2942
PREDICTED: hypothetical protein [Gallus gallus]	cp3306
PREDICTED: hypothetical protein [Gallus gallus]	cp435
PREDICTED: hypothetical protein [Gallus gallus]	cp437
PREDICTED: hypothetical protein [Gallus gallus]	cp4576
PREDICTED: hypothetical protein [Gallus gallus]	cp4635
PREDICTED: hypothetical protein [Gallus gallus]	cp4663
PREDICTED: hypothetical protein [Gallus gallus]	cp489
PREDICTED: hypothetical protein [Gallus gallus]	cp5764
PREDICTED: hypothetical protein [Gallus gallus]	cp5988
PREDICTED: hypothetical protein [Gallus gallus]	cp60
PREDICTED: hypothetical protein [Gallus gallus]	cp6371
PREDICTED: hypothetical protein [Gallus gallus]	cp728
PREDICTED: hypothetical protein [Gallus gallus]	cp8
PREDICTED: hypothetical protein [Gallus gallus]	cp949
PREDICTED: hypothetical protein [Pan troglodytes]	cp148
PREDICTED: hypothetical protein, partial [Strongylocentrotus	cp7238
PREDICTED: similar to 14-3-3 protein gamma subtype; 14-3-3 gamma	cp10
PREDICTED: similar to 16.7Kd protein [Equus caballus]	cp587
PREDICTED: similar to 60S ribosomal protein L7a [Rattus norvegicus]	cp2846
PREDICTED: similar to Aromatic-L-amino-acid decarboxylase (AADC)	cp492
PREDICTED: similar to bactericidal/permeability-increasing	cp152
PREDICTED: similar to Band 4.1-like protein 3 (4.1B)	cp636
PREDICTED: similar to beta-tubulin cofactor E [Gallus gallus]	cp12
PREDICTED: similar to bromodomain containing protein 3 [Gallus	cp1201
PREDICTED: similar to BTB/POZ domain containing protein 6 (Lens BTB	cp2067
PREDICTED: similar to Calponin 3, acidic [Gallus gallus]	cp1158
PREDICTED: similar to carbonic anhydrase III [Gallus gallus]	cp7771
PREDICTED: similar to Carboxypeptidase E precursor (CPE)	cp341
PREDICTED: similar to cathepsin L [Gallus gallus]	cp3834
PREDICTED: similar to Chromosome 18 open reading frame 8 [Gallus	cp699
PREDICTED: similar to Chromosome 2 open reading frame 3 [Gallus	cp1683
PREDICTED: similar to Crm, cramped-like [Gallus gallus]	cp346
PREDICTED: similar to Ddhd2 protein [Gallus gallus]	cp695
PREDICTED: similar to deleted in malignant brain tumors 1 isoform b	cp2494
PREDICTED: similar to delta-like 1-like protein [Gallus gallus]	cp2022
PREDICTED: similar to delta-sarcoglycan [Gallus gallus]	cp235
PREDICTED: similar to Diacylglycerol O-acyltransferase homolog 2	cp6237
PREDICTED: similar to Dolichyl-diphosphooligosaccharide--protein	cp4549
PREDICTED: similar to early response to neural induction ERNI	cp487
PREDICTED: similar to ectonucleotide	cp2693
PREDICTED: similar to epsilon isoform of 14-3-3 protein	cp8014
PREDICTED: similar to FLJ00258 protein [Gallus gallus]	cp922
PREDICTED: similar to heat shock protein [Monodelphis domestica]	cp1245
PREDICTED: similar to heat shock protein 8 isoform 1 [Apis	cp2021
PREDICTED: similar to hippocalcin isoform 2 [Gallus gallus]	cp7881
PREDICTED: similar to IlvB (bacterial acetolactate synthase)-like,	cp6640
PREDICTED: similar to kelch-like protein C3IP1 [Ornithorhynchus	cp155
PREDICTED: similar to KIAA1520 splice [Gallus gallus]	cp825
PREDICTED: similar to LOC446973 protein [Gallus gallus]	cp743
PREDICTED: similar to LOC495018 protein	cp1161
PREDICTED: similar to metalloprotease-disintegrin [Gallus gallus]	cp289
PREDICTED: similar to Methionine adenosyltransferase II, beta	cp6520
PREDICTED: similar to MGC108301 protein [Gallus gallus]	cp252
PREDICTED: similar to MMAC1 [Pan troglodytes]	cp682
PREDICTED: similar to mucin 17 [Rattus norvegicus]	cp6018
PREDICTED: similar to natural killer tumor recognition protein	cp268
PREDICTED: similar to Netrin-G2a [Gallus gallus]	cp751
PREDICTED: similar to P25 protein [Pan troglodytes]	cp102
PREDICTED: similar to PACT [Gallus gallus]	cp292
PREDICTED: similar to PACT [Gallus gallus]	cp298
PREDICTED: similar to Pcmt1-prov protein [Gallus gallus]	cp6242
PREDICTED: similar to phospholipid scramblase PLSCR isoform 2	cp1060
PREDICTED: similar to phospholipid scramblase PLSCR isoform 2	cp1064
PREDICTED: similar to PI-3-kinase-related kinase SMG-1 [Gallus	cp7781
PREDICTED: similar to Pla2g3 protein [Monodelphis domestica]	cp7183
PREDICTED: similar to prostacyclin-stimulating factor;	cp51
PREDICTED: similar to Proteasome subunit alpha type 1 (Proteasome	cp719
PREDICTED: similar to Purpurin [Monodelphis domestica]	cp2911
PREDICTED: similar to putative DNA dependent ATPase and helicase	cp204
PREDICTED: similar to QN1 orf [Gallus gallus]	cp293
PREDICTED: similar to RAB30 [Monodelphis domestica]	cp914
PREDICTED: similar to rapamycin insensitive companion of mTOR; rictor	cp2658
PREDICTED: similar to REX1, RNA exonuclease 1 homolog (S.	cp320
PREDICTED: similar to ribosomal protein L18 [Equus caballus]	cp201
PREDICTED: similar to ribosomal protein S19 [Pan troglodytes]	cp339
PREDICTED: similar to ribosomal protein S7 isoform 6 [Gallus	cp242
PREDICTED: similar to Sorting and assembly machinery component 50	cp680
PREDICTED: similar to synaptotagmin XV-a [Monodelphis domestica]	cp11
PREDICTED: similar to TCF7L2 [Gallus gallus]	cp101
PREDICTED: similar to TCF7L2 [Gallus gallus]	cp107
PREDICTED: similar to TECT2 [Macaca mulatta]	cp7796
PREDICTED: similar to Tetratricopeptide repeat domain 25 [Danio	cp964
PREDICTED: similar to thioredoxin-like [Gallus gallus]	cp1010
PREDICTED: similar to transducin gamma subunit [Monodelphis	cp655
PREDICTED: similar to tumor protein p53 binding protein, 2 [Gallus	cp247
PREDICTED: similar to UDP-GalNAc:betaGlcNAc beta	cp7769
PREDICTED: similar to uKATP-1 [Gallus gallus]	cp1685
PREDICTED: similar to Uridine phosphorylase 1 [Gallus gallus]	cp1024
progestin and adipoQ receptor family member IX [Homo sapiens]	cp2135
proline-rich protein 15, isoform CRA_a [Rattus norvegicus]	cp592
protein kinase, cAMP-dependent, regulatory, type I, alpha (tissue	cp248
protocadherin gamma subfamily C, 3 [Gallus gallus]	cp1153
purpurin [Gallus gallus]	cp1559
purpurin [Gallus gallus]	cp2271
purpurin [Gallus gallus]	cp2612
putative enzyme [Shigella flexneri 5 str. 8401]	cp564
R3 (BMal1)	cp8074
rCG40478, isoform CRA_j [Rattus norvegicus]	cp438
retinol binding protein 3, interstitial [Gallus gallus]	cp49
ribosomal protein S3A, isoform CRA_g [Homo sapiens]	cp54
ribosomal protein S4, X-linked [Gallus gallus]	cp353
secreted protein, acidic, cysteine-rich (osteonectin) [Gallus	cp1067
sorting nexin 6 [Gallus gallus]	cp6298
syntenin	cp1014
tec protein tyrosine kinase [Gallus gallus]	cp1258
TR5H_CHICK Tryptophan 5-monooxygenase	cp3412
TR5H_CHICK Tryptophan 5-monooxygenase	cp425
TR5H_CHICK Tryptophan 5-monooxygenase	cp5106
TR5H_CHICK Tryptophan 5-monooxygenase	cp5886
TR5H_CHICK Tryptophan 5-monooxygenase	cp600
TR5H_CHICK Tryptophan 5-monooxygenase	cp6090
TR5H_CHICK Tryptophan 5-monooxygenase	cp643
TR5H_CHICK Tryptophan 5-monooxygenase	cp723
TR5H_CHICK Tryptophan 5-monooxygenase	cp736
transthyretin [Gallus gallus]	cp1
transthyretin [Gallus gallus]	cp1113
transthyretin [Gallus gallus]	cp149
transthyretin [Gallus gallus]	cp236
transthyretin [Gallus gallus]	cp5824
transthyretin [Gallus gallus]	cp628
transthyretin [Gallus gallus]	cp632
transthyretin [Gallus gallus]	cp954
tumor differentially expressed 2 [Gallus gallus]	cp97
ubiquitin [Oreochromis mossambicus]	cp2691
Unknown (protein for IMAGE:8415934) [Bos taurus]	cp249
Unknown (protein for MGC:166416) [Bos taurus]	cp7961
unknown [Schistosoma japonicum]	cp6187
unnamed protein product [Mus musculus]	cp295
unnamed protein product [Tetraodon nigroviridis]	cp1089
Y-Box binding protein	cp484
Ymf77 [Tetrahymena paravorax]	cp296

## Sheet: LD, 2-fold
Supplemental Table 2--Rhythmic Transcripts
(t-test analysis)
Clone ID	Reference #
acetylserotonin O-methyltransferase [Gallus gallus]	cp1553
acetylserotonin O-methyltransferase [Gallus gallus]	cp2636
acetylserotonin O-methyltransferase [Gallus gallus]	cp3725
acetylserotonin O-methyltransferase [Gallus gallus]	cp5913
acetylserotonin O-methyltransferase [Gallus gallus]	cp6149
acetylserotonin O-methyltransferase [Gallus gallus]	cp6496
acetylserotonin O-methyltransferase [Gallus gallus]	cp8043
B lymphocyte induced maturation protein 1 [Takifugu rubripes]	cp4616
cystatin C [Gallus gallus]	cp3113
no chromat	cp100
no chromat	cp121
no chromat	cp170
no chromat	cp290
no chromat	cp6616
no chromat	cp7090
no chromat	cp7650
no chromat	cp98
no hit	cp106
no hit	cp1738
no hit	cp1797
no hit	cp1868
no hit	cp1918
no hit	cp200
no hit	cp2129
no hit	cp2159
no hit	cp2161
no hit	cp2358
no hit	cp2423
no hit	cp250
no hit	cp2533
no hit	cp2624
no hit	cp2656
no hit	cp2776
no hit	cp317
no hit	cp396
no hit	cp4588
no hit	cp4717
no hit	cp5140
no hit	cp5180
no hit	cp566
no hit	cp5812
no hit	cp5887
no hit	cp5895
no hit	cp5950
no hit	cp598
no hit	cp6676
no hit	cp677
no hit	cp69
no hit	cp691
no hit	cp7266
no hit	cp7280
no hit	cp7866
no hit	cp911
nuclear factor I-X protein [Gallus gallus]	cp4545
PRB4M_HUMAN Basic salivary proline-rich protein 4 allele M (Salivary	cp5846
PREDICTED: hypothetical protein [Gallus gallus]	cp4576
PREDICTED: hypothetical protein [Gallus gallus]	cp5764
PREDICTED: hypothetical protein [Gallus gallus]	cp8
PREDICTED: similar to Chromosome 2 open reading frame 3 [Gallus	cp1683
PREDICTED: similar to IlvB (bacterial acetolactate synthase)-like,	cp6640
PREDICTED: similar to MGC108301 protein [Gallus gallus]	cp252
PREDICTED: similar to Purpurin [Monodelphis domestica]	cp2911
PREDICTED: similar to putative DNA dependent ATPase and helicase	cp204
progestin and adipoQ receptor family member IX [Homo sapiens]	cp2135
proline-rich protein 15, isoform CRA_a [Rattus norvegicus]	cp592
purpurin [Gallus gallus]	cp1559
purpurin [Gallus gallus]	cp2271
purpurin [Gallus gallus]	cp2612
R3 (BMal1)	cp8074
TR5H_CHICK Tryptophan 5-monooxygenase	cp3412
TR5H_CHICK Tryptophan 5-monooxygenase	cp425
TR5H_CHICK Tryptophan 5-monooxygenase	cp5886
TR5H_CHICK Tryptophan 5-monooxygenase	cp600
TR5H_CHICK Tryptophan 5-monooxygenase	cp643
TR5H_CHICK Tryptophan 5-monooxygenase	cp736
unnamed protein product [Tetraodon nigroviridis]	cp1089

## Sheet: DD, 1.5-fold
Supplemental Table 2--Rhythmic Transcripts
(t-test analysis)
Clone ID	Reference #
2',3'-cyclic nucleotide 3' phosphodiesterase [Gallus gallus]	cp1155
acetylserotonin O-methyltransferase [Gallus gallus]	cp8043
acyl-Coenzyme A dehydrogenase, long chain [Gallus gallus]	cp5
adenosine deaminase [Gallus gallus]	cp3343
AF110987_1 proline-rich protein 3 [Arabidopsis thaliana]	cp2684
AF368030_1 actin [Heliothis virescens]	cp145
apolipoprotein A-I	cp1249
apolipoprotein A-I	cp2218
apolipoprotein A-I [Gallus gallus]	cp3251
apolipoprotein A-I [Gallus gallus]	cp340
apolipoprotein A-I [Gallus gallus]	cp3706
apolipoprotein A-I [Gallus gallus]	cp5903
arylalkylamine N-acetyltransferase [Gallus gallus]	cp855
ATP6_10016 ATP synthase F0 subunit 6 [Gallus gallus]	cp7725
BUD13 homolog [Gallus gallus]	cp286
capping protein (actin filament) muscle Z-line, alpha 2 [Gallus	cp6270
CDC-like kinase 3 [Gallus gallus]	cp3356
chromosome 3 open reading frame 9 [Gallus gallus]	cp6216
CIC2_RABIT Dihydropyridine-sensitive L-type	cp1803
claudin 3 [Gallus gallus]	cp4553
Clock (full)	cp8083
clusterin [Gallus gallus]	cp2120
coatomer protein complex, subunit gamma [Gallus gallus]	cp7237
cognin/prolyl-4-hydroxylase/protein disulfide isomerase [Gallus	cp55
COX1_15261 cytochrome c oxidase subunit I [Talpa europaea]	cp1077
CSPG5_CHICK Chondroitin sulfate proteoglycan 5 precursor (Acidic leucine-rich	cp3663
cystatin C [Gallus gallus]	cp13
cystatin C [Gallus gallus]	cp147
cytochrome c oxidase subunit III [Podiceps cristatus]	cp244
DB7	cp8065
dCMP deaminase [Gallus gallus]	cp5056
DDX54 protein [Homo sapiens]	cp3752
DEAD (Asp-Glu-Ala-Asp) box polypeptide 5 [Gallus gallus]	cp1595
DnaJ (Hsp40) homolog, subfamily C, member 3 [Gallus gallus]	cp3125
eukaryotic translation elongation factor 2 [Gallus gallus]	cp6767
ferritin [Coturnix japonica]	cp1156
gammaA-like protocadherin precursor [Gallus gallus]	cp6766
glutathione S-transferase A3 [Gallus gallus]	cp7778
glycine dehydrogenase (decarboxylating) [Gallus gallus]	cp47
gtpase_rho [Aedes aegypti]	cp153
gustatory receptor candidate 19 [Tribolium castaneum]	cp1231
hCG2042714 [Homo sapiens]	cp7239
hypothetical protein [Gallus gallus]	cp279
hypothetical protein [Gallus gallus]	cp539
hypothetical protein [Gallus gallus]	cp5490
hypothetical protein [Yarrowia lipolytica]	cp7578
hypothetical protein BURPS1710b_A0534 [Burkholderia pseudomallei	cp1437
hypothetical protein DaciDRAFT_2108 [Delftia acidovorans SPH-1]	cp53
hypothetical protein DDBDRAFT_0189484 [Dictyostelium	cp58
hypothetical protein EhV364 [Emiliania huxleyi virus 86]	cp6457
hypothetical protein LOC310926 [Rattus norvegicus]	cp150
hypothetical protein Mflv_4674 [Mycobacterium gilvum PYR-GCK]	cp189
hypothetical protein Strop_1450 [Salinispora tropica CNB-440]	cp1331
I Chain I, The Plasmodium Falciparum Cysteine Protease Falcipain-2	cp57
immunoglobulin lambda-chain	cp448
JC1348 hypothetical 18K protein - goldfish mitochondrion	cp7576
karyopherin (importin) beta 1 [Danio rerio]	cp1328
matrix Gla protein [Gallus gallus]	cp344
mitochondrial creatine kinase [Gallus gallus]	cp1392
mitochondrial creatine kinase [Gallus gallus]	cp7839
NADH dehydrogenase (ubiquinone) flavoprotein 1, 51kDa [Gallus	cp6401
NADH dehydrogenase subunit 4 [Gallus gallus]	cp282
ND4_10016 NADH dehydrogenase subunit 4 [Gallus gallus]	cp2258
NK-lysin [Gallus gallus]	cp37
NK-lysin [Gallus gallus]	cp43
no chromat	cp100
no chromat	cp1034
no chromat	cp1445
no chromat	cp1458
no chromat	cp1466
no chromat	cp1849
no chromat	cp2
no chromat	cp25
no chromat	cp290
no chromat	cp4298
no chromat	cp458
no chromat	cp6616
no chromat	cp6858
no chromat	cp6863
no chromat	cp6889
no chromat	cp6903
no chromat	cp697
no chromat	cp7049
no chromat	cp7051
no chromat	cp7055
no chromat	cp7063
no chromat	cp7090
no chromat	cp7099
no chromat	cp7101
no chromat	cp7650
no chromat	cp98
no hit	cp1012
no hit	cp106
no hit	cp1063
no hit	cp1065
no hit	cp108
no hit	cp1203
no hit	cp146
no hit	cp15
no hit	cp1537
no hit	cp1540
no hit	cp1645
no hit	cp1649
no hit	cp1686
no hit	cp17
no hit	cp1711
no hit	cp1713
no hit	cp1783
no hit	cp1797
no hit	cp1807
no hit	cp1959
no hit	cp1977
no hit	cp1979
no hit	cp1988
no hit	cp202
no hit	cp203
no hit	cp2069
no hit	cp2088
no hit	cp2129
no hit	cp2146
no hit	cp2309
no hit	cp2405
no hit	cp2406
no hit	cp2407
no hit	cp246
no hit	cp250
no hit	cp2504
no hit	cp2513
no hit	cp2539
no hit	cp2540
no hit	cp2558
no hit	cp2621
no hit	cp2624
no hit	cp2656
no hit	cp2683
no hit	cp2696
no hit	cp273
no hit	cp2749
no hit	cp2797
no hit	cp2838
no hit	cp2851
no hit	cp2879
no hit	cp2881
no hit	cp2896
no hit	cp2921
no hit	cp2933
no hit	cp2961
no hit	cp3
no hit	cp3079
no hit	cp3081
no hit	cp3285
no hit	cp348
no hit	cp3716
no hit	cp4
no hit	cp4230
no hit	cp4243
no hit	cp4379
no hit	cp443
no hit	cp4531
no hit	cp4688
no hit	cp4699
no hit	cp470
no hit	cp4717
no hit	cp490
no hit	cp50
no hit	cp5197
no hit	cp52
no hit	cp532
no hit	cp535
no hit	cp5380
no hit	cp553
no hit	cp56
no hit	cp577
no hit	cp5812
no hit	cp583
no hit	cp586
no hit	cp598
no hit	cp6128
no hit	cp6172
no hit	cp6191
no hit	cp6193
no hit	cp6231
no hit	cp6417
no hit	cp6472
no hit	cp6628
no hit	cp6664
no hit	cp6669
no hit	cp679
no hit	cp69
no hit	cp691
no hit	cp6977
no hit	cp6987
no hit	cp7
no hit	cp7195
no hit	cp7241
no hit	cp7243
no hit	cp7245
no hit	cp7266
no hit	cp7280
no hit	cp729
no hit	cp7329
no hit	cp7367
no hit	cp7375
no hit	cp7431
no hit	cp7435
no hit	cp7437
no hit	cp7484
no hit	cp7503
no hit	cp758
no hit	cp7584
no hit	cp7615
no hit	cp7640
no hit	cp7740
no hit	cp7768
no hit	cp7779
no hit	cp779
no hit	cp7815
no hit	cp7822
no hit	cp7878
no hit	cp7892
no hit	cp7960
no hit	cp7962
no hit	cp7976
no hit	cp8005
no hit	cp8013
no hit	cp816
no hit	cp826
no hit	cp885
no hit	cp960
nuclear factor I-X protein [Gallus gallus]	cp4545
ORAI calcium release-activated calcium modulator 2 [Gallus gallus]	cp342
peptidyl arginine deiminase, type III [Gallus gallus]	cp7743
pherophorin-dz1 protein [Volvox carteri f. nagariensis]	cp827
platelet-derived growth factor beta polypeptide [Gallus gallus]	cp7956
predicted adhesin [Escherichia coli K12]	cp5419
PREDICTED: hypothetical protein [Gallus gallus]	cp1261
PREDICTED: hypothetical protein [Gallus gallus]	cp151
PREDICTED: hypothetical protein [Gallus gallus]	cp2027
PREDICTED: hypothetical protein [Gallus gallus]	cp245
PREDICTED: hypothetical protein [Gallus gallus]	cp380
PREDICTED: hypothetical protein [Gallus gallus]	cp489
PREDICTED: hypothetical protein [Gallus gallus]	cp5554
PREDICTED: hypothetical protein [Gallus gallus]	cp567
PREDICTED: hypothetical protein [Gallus gallus]	cp5764
PREDICTED: hypothetical protein [Gallus gallus]	cp60
PREDICTED: hypothetical protein [Gallus gallus]	cp668
PREDICTED: hypothetical protein [Gallus gallus]	cp8
PREDICTED: hypothetical protein [Pan troglodytes]	cp148
PREDICTED: hypothetical protein [Rattus norvegicus]	cp969
PREDICTED: hypothetical protein, partial [Strongylocentrotus	cp7238
PREDICTED: similar to bactericidal/permeability-increasing	cp152
PREDICTED: similar to carbonic anhydrase III [Gallus gallus]	cp7771
PREDICTED: similar to Centaurin, beta 5 [Gallus gallus]	cp780
PREDICTED: similar to CG13731-PA [Homo sapiens]	cp2577
PREDICTED: similar to Chromosome 2 open reading frame 3 [Gallus	cp3424
PREDICTED: similar to Crm, cramped-like [Gallus gallus]	cp346
PREDICTED: similar to delta-like 1-like protein [Gallus gallus]	cp2022
PREDICTED: similar to echinoderm microtubule associated protein	cp2085
PREDICTED: similar to ectonucleotide	cp2693
PREDICTED: similar to epsilon isoform of 14-3-3 protein	cp8014
PREDICTED: similar to Eukaryotic translation initiation factor	cp139
PREDICTED: similar to glycine receptor alpha 3 subunit [Gallus	cp3203
PREDICTED: similar to kelch-like protein C3IP1 [Ornithorhynchus	cp155
PREDICTED: similar to KIAA1520 splice [Gallus gallus]	cp825
PREDICTED: similar to KIAA1576 protein [Gallus gallus]	cp1162
PREDICTED: similar to LOC495018 protein	cp1161
PREDICTED: similar to LOC495018 protein [Gallus gallus]	cp6625
PREDICTED: similar to MGC108301 protein [Gallus gallus]	cp252
PREDICTED: similar to Mrps34-prov protein [Gallus gallus]	cp684
PREDICTED: similar to natural killer cell enhancing factor isoform	cp873
PREDICTED: similar to nucleoside diphosphate kinase [Gallus gallus]	cp103
PREDICTED: similar to P25 protein [Pan troglodytes]	cp102
PREDICTED: similar to P2X7 receptor subunit [Gallus gallus]	cp5058
PREDICTED: similar to PACT [Gallus gallus]	cp298
PREDICTED: similar to Pcmt1-prov protein [Gallus gallus]	cp6242
PREDICTED: similar to Peroxisome proliferator-activated	cp6406
PREDICTED: similar to phospholipid scramblase PLSCR isoform 2	cp1064
PREDICTED: similar to prostacyclin-stimulating factor;	cp51
PREDICTED: similar to Prostaglandin F2 receptor negative regulator	cp725
PREDICTED: similar to Purpurin [Monodelphis domestica]	cp2911
PREDICTED: similar to putative DNA dependent ATPase and helicase	cp204
PREDICTED: similar to QN1 orf [Gallus gallus]	cp299
PREDICTED: similar to RAB30 [Monodelphis domestica]	cp920
PREDICTED: similar to retinal fascin [Monodelphis domestica]	cp237
PREDICTED: similar to ribosomal protein L18 [Equus caballus]	cp201
PREDICTED: similar to Ribosomal protein S6 [Pan troglodytes]	cp7916
PREDICTED: similar to RNA polymerase-associated protein RTF1	cp1593
PREDICTED: similar to Rps21-prov protein [Gallus gallus]	cp4998
PREDICTED: similar to Strawberry notch homolog 1 (Drosophila)	cp2477
PREDICTED: similar to synaptotagmin XV-a [Monodelphis domestica]	cp11
PREDICTED: similar to TCF7L2 [Gallus gallus]	cp101
PREDICTED: similar to TCF7L2 [Gallus gallus]	cp107
PREDICTED: similar to tetratricopeptide repeat domain 19 [Gallus	cp1718
PREDICTED: similar to TGF-beta inducible early protein [Gallus	cp1099
PREDICTED: similar to UDP-GalNAc:betaGlcNAc beta	cp7769
PREDICTED: similar to WD repeat and FYVE domain containing 3	cp5803
PREDICTED: similar to zinc finger protein 792 [Ornithorhynchus	cp6358
proline-rich protein 15, isoform CRA_a [Rattus norvegicus]	cp592
prostaglandin H2 D-isomerase [Gallus gallus]	cp395
protein kinase, cAMP-dependent, regulatory, type I, alpha (tissue	cp248
protein kinase, cAMP-dependent, regulatory, type I, alpha (tissue	cp4675
protocadherin gamma subfamily C, 3 [Gallus gallus]	cp1153
purpurin [Gallus gallus]	cp1559
purpurin [Gallus gallus]	cp2271
purpurin [Gallus gallus]	cp2612
rCG40478, isoform CRA_j [Rattus norvegicus]	cp438
rCG40478, isoform CRA_m [Rattus norvegicus]	cp442
rCG59085, isoform CRA_b [Rattus norvegicus]	cp708
ref|NP_001006400.1| multiple coagulation factor deficiency 2 [Gallus gallus]	cp921
RH71862p [Drosophila melanogaster]	cp2065
ribosomal protein S3A, isoform CRA_g [Homo sapiens]	cp54
RuvB-like 1 [Gallus gallus]	cp828
secreted frizzled-related protein 1 [Gallus gallus]	cp193
secreted protein, acidic, cysteine-rich (osteonectin) [Gallus	cp1067
similar to 40S ribosomal protein S2 [Gallus gallus]	cp6225
syndecan 3 [Gallus gallus]	cp1386
transthyretin [Gallus gallus]	cp1
transthyretin [Gallus gallus]	cp1032
transthyretin [Gallus gallus]	cp1113
transthyretin [Gallus gallus]	cp1198
transthyretin [Gallus gallus]	cp1338
transthyretin [Gallus gallus]	cp149
transthyretin [Gallus gallus]	cp1948
transthyretin [Gallus gallus]	cp236
transthyretin [Gallus gallus]	cp38
transthyretin [Gallus gallus]	cp533
transthyretin [Gallus gallus]	cp6311
transthyretin [Gallus gallus]	cp953
twinfilin-like protein [Gallus gallus]	cp1912
ubiquitin [Oreochromis mossambicus]	cp2691
ubiquitin C [Homo sapiens]	cp195
unknown [Gallus gallus]	cp7900
unnamed protein product [Homo sapiens]	cp345
unnamed protein product [Mus musculus]	cp324
unnamed protein product [Tetraodon nigroviridis]	cp1089
unnamed protein product [Tetraodon nigroviridis]	cp2293
WAS/WASL interacting protein family, member 1 [Gallus gallus]	cp6807

## Sheet: DD, 2-fold
Supplemental Table 2--Rhythmic Transcripts
(t-test analysis)
Clone ID	Reference #
apolipoprotein A-I [Gallus gallus]	cp340
gammaA-like protocadherin precursor [Gallus gallus]	cp6766
hCG2042714 [Homo sapiens]	cp7239
hypothetical protein [Yarrowia lipolytica]	cp7578
hypothetical protein DaciDRAFT_2108 [Delftia acidovorans SPH-1]	cp53
hypothetical protein EhV364 [Emiliania huxleyi virus 86]	cp6457
no chromat	cp6616
no chromat	cp697
no hit	cp15
no hit	cp1711
no hit	cp1713
no hit	cp1959
no hit	cp2088
no hit	cp4230
no hit	cp52
no hit	cp56
no hit	cp6172
no hit	cp7375
no hit	cp7431
no hit	cp7779
no hit	cp7976
PREDICTED: hypothetical protein [Gallus gallus]	cp1261
PREDICTED: hypothetical protein [Gallus gallus]	cp567
PREDICTED: similar to echinoderm microtubule associated protein	cp2085
PREDICTED: similar to KIAA1576 protein [Gallus gallus]	cp1162
PREDICTED: similar to Mrps34-prov protein [Gallus gallus]	cp684
PREDICTED: similar to mucin 17 [Rattus norvegicus]	cp6018
smooth muscle caldesmon, putative [Trichomonas vaginalis G3]	cp6039
transthyretin [Gallus gallus]	cp1
transthyretin [Gallus gallus]	cp1338
transthyretin [Gallus gallus]	cp236
transthyretin [Gallus gallus]	cp38
transthyretin [Gallus gallus]	cp4617
