# Supplementary material for: Circadian genomics of the chick pineal gland in vitro
Source: BMC Genomics. 2008 May 3;9:206. doi: 10.1186/1471-2164-9-206 (PMC2405806; doi:10.1186/1471-2164-9-206)
Supplement: Additional file 2 — Rhythmic transcripts (ANOVA). This file lists gene transcripts determined to be rhythmic using ANOVA. Separate tabs contain lists of gene transcripts which exhibit rhythm amplitudes of at least 1.5-fold or 2-fold in either LD or DD. Lists are presented as two columns of data displaying each clone ID and associated reference number. Data are listed in alphabetical order by clone ID. [file 1471-2164-9-206-S2.xls]

## Sheet: LD, 1.5-fold
Supplemental Table 3--Rhythmic Transcripts
(ANOVA analysis)
Clone ID	Reference #
1609082A aldolase C	cp6394
2',5'-oligo adenylate synthetase A [Gallus gallus]	cp3331
A Chain A, Crystal Structure Of Aluminum-Bound Ovotransferrin At 2.15	cp7685
acetylserotonin O-methyltransferase [Gallus gallus]	cp114
acetylserotonin O-methyltransferase [Gallus gallus]	cp1553
acetylserotonin O-methyltransferase [Gallus gallus]	cp2636
acetylserotonin O-methyltransferase [Gallus gallus]	cp3725
acetylserotonin O-methyltransferase [Gallus gallus]	cp4873
acetylserotonin O-methyltransferase [Gallus gallus]	cp5913
acetylserotonin O-methyltransferase [Gallus gallus]	cp6442
acetylserotonin O-methyltransferase [Gallus gallus]	cp6496
acetylserotonin O-methyltransferase [Gallus gallus]	cp8043
actin related protein 2/3 complex subunit 5 [Gallus gallus]	cp6232
AF202934_1 myeloid ecotropic viral insertion site-2a protein [Gallus gallus]	cp4705
B lymphocyte induced maturation protein 1 [Takifugu rubripes]	cp4616
beta actin [Pagrus pagrus]	cp1630
chaperonin containing TCP1, subunit 7 [Gallus gallus]	cp5424
cold inducible RNA binding protein [Gallus gallus]	cp3710
cystatin C [Gallus gallus]	cp3113
cystatin C [Gallus gallus]	cp4568
cytochrome c oxidase subunit III [Podiceps cristatus]	cp244
cytochrome oxidase subunit II [Gallus gallus]	cp3859
D4 (Per3)	cp8068
D42 (Per3)	cp8070
D7 (Cry1)	cp8069
F-box only protein 22 [Gallus gallus]	cp1107
hypothetical protein [Gallus gallus]	cp1164
hypothetical protein [Gallus gallus]	cp5490
hypothetical protein DDBDRAFT_0189484 [Dictyostelium	cp58
hypothetical protein LOC379066 [Xenopus laevis]	cp436
hypothetical protein LOC419902 [Gallus gallus]	cp3847
hypothetical protein M446DRAFT_3515 [Methylobacterium sp. 4-46]	cp2611
hypothetical protein XP_429509 [Gallus gallus]	cp6715
invariant chain [Gallus gallus]	cp1547
no chromat	cp100
no chromat	cp121
no chromat	cp1250
no chromat	cp1273
no chromat	cp1442
no chromat	cp1478
no chromat	cp1496
no chromat	cp1506
no chromat	cp170
no chromat	cp290
no chromat	cp386
no chromat	cp6554
no chromat	cp6616
no chromat	cp7090
no chromat	cp7102
no chromat	cp7225
no chromat	cp7650
no chromat	cp7652
no hit	cp112
no hit	cp1332
no hit	cp1378
no hit	cp1645
no hit	cp1702
no hit	cp1728
no hit	cp1738
no hit	cp1787
no hit	cp1797
no hit	cp1807
no hit	cp1918
no hit	cp1968
no hit	cp2129
no hit	cp2149
no hit	cp2245
no hit	cp226
no hit	cp2358
no hit	cp2363
no hit	cp2423
no hit	cp246
no hit	cp2624
no hit	cp2656
no hit	cp2701
no hit	cp2729
no hit	cp2901
no hit	cp2961
no hit	cp317
no hit	cp3192
no hit	cp3355
no hit	cp34
no hit	cp3598
no hit	cp3716
no hit	cp3775
no hit	cp3906
no hit	cp3918
no hit	cp440
no hit	cp4588
no hit	cp4653
no hit	cp4717
no hit	cp4796
no hit	cp490
no hit	cp5140
no hit	cp5180
no hit	cp5564
no hit	cp5565
no hit	cp56
no hit	cp5812
no hit	cp5887
no hit	cp5895
no hit	cp5950
no hit	cp598
no hit	cp606
no hit	cp6159
no hit	cp6197
no hit	cp626
no hit	cp630
no hit	cp6392
no hit	cp6412
no hit	cp6504
no hit	cp6628
no hit	cp6652
no hit	cp6676
no hit	cp678
no hit	cp6816
no hit	cp69
no hit	cp691
no hit	cp6948
no hit	cp7266
no hit	cp7280
no hit	cp7519
no hit	cp7866
no hit	cp903
no hit	cp911
nuclear factor I-X protein [Gallus gallus]	cp4545
PRB4M_HUMAN Basic salivary proline-rich protein 4 allele M (Salivary	cp5846
predicted protein [Nematostella vectensis]	cp2659
PREDICTED: hypothetical protein [Danio rerio]	cp1313
PREDICTED: hypothetical protein [Gallus gallus]	cp1052
PREDICTED: hypothetical protein [Gallus gallus]	cp1254
PREDICTED: hypothetical protein [Gallus gallus]	cp1261
PREDICTED: hypothetical protein [Gallus gallus]	cp4576
PREDICTED: hypothetical protein [Gallus gallus]	cp5764
PREDICTED: similar to 14-3-3 protein gamma subtype; 14-3-3 gamma	cp10
PREDICTED: similar to 60S ribosomal protein L7a [Rattus norvegicus]	cp2846
PREDICTED: similar to beta-tubulin cofactor E [Gallus gallus]	cp12
PREDICTED: similar to Calponin 3, acidic [Gallus gallus]	cp1158
PREDICTED: similar to Ddhd2 protein [Gallus gallus]	cp695
PREDICTED: similar to Dolichyl-diphosphooligosaccharide--protein	cp4549
PREDICTED: similar to early response to neural induction ERNI	cp487
PREDICTED: similar to hippocalcin isoform 2 [Gallus gallus]	cp7881
PREDICTED: similar to IlvB (bacterial acetolactate synthase)-like,	cp6640
PREDICTED: similar to KIAA1607 protein, partial [Ornithorhynchus	cp6267
PREDICTED: similar to LOC129293 protein [Bos taurus]	cp2717
PREDICTED: similar to LOC446973 protein [Gallus gallus]	cp743
PREDICTED: similar to MGC108301 protein [Gallus gallus]	cp252
PREDICTED: similar to mucin 17 [Rattus norvegicus]	cp6018
PREDICTED: similar to natural killer cell enhancing factor isoform	cp867
PREDICTED: similar to Pcmt1-prov protein [Gallus gallus]	cp6242
PREDICTED: similar to phospholipid scramblase PLSCR isoform 2	cp1060
PREDICTED: similar to PI-3-kinase-related kinase SMG-1 [Gallus	cp7781
PREDICTED: similar to Pla2g3 protein [Monodelphis domestica]	cp6212
PREDICTED: similar to Pla2g3 protein [Monodelphis domestica]	cp7183
PREDICTED: similar to P-Rex1 protein [Gallus gallus]	cp1641
PREDICTED: similar to Purpurin [Monodelphis domestica]	cp2911
PREDICTED: similar to putative DNA dependent ATPase and helicase	cp204
PREDICTED: similar to RAB30 [Monodelphis domestica]	cp914
PREDICTED: similar to ribosomal protein S7 isoform 6 [Gallus	cp242
PREDICTED: similar to thioredoxin-like [Gallus gallus]	cp1010
progestin and adipoQ receptor family member IX [Homo sapiens]	cp2135
proline-rich protein 15, isoform CRA_a [Rattus norvegicus]	cp592
protein kinase, cAMP-dependent, regulatory, type I, alpha (tissue	cp248
purpurin [Gallus gallus]	cp1559
purpurin [Gallus gallus]	cp2271
purpurin [Gallus gallus]	cp2612
R3 (BMal1)	cp8074
rCG40478, isoform CRA_j [Rattus norvegicus]	cp438
ribosomal protein S3A, isoform CRA_g [Homo sapiens]	cp54
ribosomal protein S4, X-linked [Gallus gallus]	cp353
stathmin-like 2 [Gallus gallus]	cp1103
tec protein tyrosine kinase [Gallus gallus]	cp1258
Tim	cp8079
TR5H_CHICK Tryptophan 5-monooxygenase	cp3412
TR5H_CHICK Tryptophan 5-monooxygenase	cp425
TR5H_CHICK Tryptophan 5-monooxygenase	cp5106
TR5H_CHICK Tryptophan 5-monooxygenase	cp5886
TR5H_CHICK Tryptophan 5-monooxygenase	cp600
TR5H_CHICK Tryptophan 5-monooxygenase	cp6090
TR5H_CHICK Tryptophan 5-monooxygenase	cp643
TR5H_CHICK Tryptophan 5-monooxygenase	cp736
transthyretin [Gallus gallus]	cp503
transthyretin [Gallus gallus]	cp5824
transthyretin [Gallus gallus]	cp628
transthyretin [Gallus gallus]	cp632
transthyretin [Gallus gallus]	cp953
unnamed protein product [Tetraodon nigroviridis]	cp1089

## Sheet: LD, 2-fold
Supplemental Table 3--Rhythmic Transcripts
(ANOVA analysis)
Clone ID	Reference #
acetylserotonin O-methyltransferase [Gallus gallus]	cp1553
acetylserotonin O-methyltransferase [Gallus gallus]	cp2636
acetylserotonin O-methyltransferase [Gallus gallus]	cp3725
acetylserotonin O-methyltransferase [Gallus gallus]	cp5913
acetylserotonin O-methyltransferase [Gallus gallus]	cp6496
acetylserotonin O-methyltransferase [Gallus gallus]	cp8043
B lymphocyte induced maturation protein 1 [Takifugu rubripes]	cp4616
cystatin C [Gallus gallus]	cp3113
F-box only protein 22 [Gallus gallus]	cp1107
hypothetical protein M446DRAFT_3515 [Methylobacterium sp. 4-46]	cp2611
no chromat	cp100
no chromat	cp121
no chromat	cp1273
no chromat	cp170
no chromat	cp290
no chromat	cp6616
no chromat	cp7090
no chromat	cp7225
no chromat	cp7650
no hit	cp1738
no hit	cp1787
no hit	cp1797
no hit	cp1918
no hit	cp2129
no hit	cp2149
no hit	cp2358
no hit	cp2423
no hit	cp2624
no hit	cp2656
no hit	cp317
no hit	cp4588
no hit	cp4717
no hit	cp5140
no hit	cp5180
no hit	cp5812
no hit	cp5887
no hit	cp5895
no hit	cp5950
no hit	cp598
no hit	cp6392
no hit	cp6412
no hit	cp6676
no hit	cp69
no hit	cp691
no hit	cp7266
no hit	cp7280
no hit	cp7866
no hit	cp903
no hit	cp911
nuclear factor I-X protein [Gallus gallus]	cp4545
PRB4M_HUMAN Basic salivary proline-rich protein 4 allele M (Salivary	cp5846
PREDICTED: hypothetical protein [Gallus gallus]	cp4576
PREDICTED: hypothetical protein [Gallus gallus]	cp5764
PREDICTED: similar to IlvB (bacterial acetolactate synthase)-like,	cp6640
PREDICTED: similar to KIAA1607 protein, partial [Ornithorhynchus	cp6267
PREDICTED: similar to LOC129293 protein [Bos taurus]	cp2717
PREDICTED: similar to MGC108301 protein [Gallus gallus]	cp252
PREDICTED: similar to natural killer cell enhancing factor isoform	cp867
PREDICTED: similar to Pla2g3 protein [Monodelphis domestica]	cp6212
PREDICTED: similar to Purpurin [Monodelphis domestica]	cp2911
PREDICTED: similar to putative DNA dependent ATPase and helicase	cp204
progestin and adipoQ receptor family member IX [Homo sapiens]	cp2135
proline-rich protein 15, isoform CRA_a [Rattus norvegicus]	cp592
purpurin [Gallus gallus]	cp1559
purpurin [Gallus gallus]	cp2271
purpurin [Gallus gallus]	cp2612
R3 (BMal1)	cp8074
stathmin-like 2 [Gallus gallus]	cp1103
TR5H_CHICK Tryptophan 5-monooxygenase	cp3412
TR5H_CHICK Tryptophan 5-monooxygenase	cp425
TR5H_CHICK Tryptophan 5-monooxygenase	cp5886
TR5H_CHICK Tryptophan 5-monooxygenase	cp600
TR5H_CHICK Tryptophan 5-monooxygenase	cp643
TR5H_CHICK Tryptophan 5-monooxygenase	cp736
transthyretin [Gallus gallus]	cp953
unnamed protein product [Tetraodon nigroviridis]	cp1089

## Sheet: DD, 1.5-fold
Supplemental Table 3--Rhythmic Transcripts
(ANOVA analysis)
Clone ID	Reference #
2',3'-cyclic nucleotide 3' phosphodiesterase [Gallus gallus]	cp1155
acetylserotonin O-methyltransferase [Gallus gallus]	cp1553
acetylserotonin O-methyltransferase [Gallus gallus]	cp1557
acetylserotonin O-methyltransferase [Gallus gallus]	cp5913
Actin R2	cp8067
AF110987_1 proline-rich protein 3 [Arabidopsis thaliana]	cp2684
AF403117_1 adenosine deaminase [Gallus gallus]	cp6165
apolipoprotein A-I [Gallus gallus]	cp3706
BUD13 homolog [Gallus gallus]	cp286
capping protein (actin filament) muscle Z-line, alpha 2 [Gallus	cp6270
claudin 3 [Gallus gallus]	cp4553
Clock (full)	cp8083
coagulation factor XIII, A1 polypeptide [Gallus gallus]	cp6293
cytochrome oxidase subunit 1 [Equus caballus]	cp1118
cytochrome P450	cp1122
EPHB3_CHICK Ephrin type-B receptor 3 (Tyrosine-protein kinase receptor CEK10)	cp347
gammaA-like protocadherin precursor [Gallus gallus]	cp6766
hypothetical protein [Yarrowia lipolytica]	cp7578
hypothetical protein DaciDRAFT_2108 [Delftia acidovorans SPH-1]	cp2495
hypothetical protein Strop_1450 [Salinispora tropica CNB-440]	cp1331
immunoglobulin lambda-chain	cp448
JC1348 hypothetical 18K protein - goldfish mitochondrion	cp7576
karyopherin (importin) beta 1 [Danio rerio]	cp1328
mitochondrial creatine kinase [Gallus gallus]	cp7839
no chromat	cp1034
no chromat	cp1454
no chromat	cp1458
no chromat	cp1849
no chromat	cp6863
no chromat	cp6903
no chromat	cp7051
no chromat	cp7063
no chromat	cp7099
no chromat	cp7101
no chromat	cp7650
no hit	cp1284
no hit	cp15
no hit	cp1645
no hit	cp1680
no hit	cp17
no hit	cp1728
no hit	cp1854
no hit	cp1993
no hit	cp2029
no hit	cp2121
no hit	cp2146
no hit	cp2172
no hit	cp2242
no hit	cp2296
no hit	cp2416
no hit	cp2446
no hit	cp2540
no hit	cp2552
no hit	cp2624
no hit	cp2656
no hit	cp2696
no hit	cp2749
no hit	cp2869
no hit	cp2933
no hit	cp2961
no hit	cp397
no hit	cp4717
no hit	cp535
no hit	cp5812
no hit	cp598
no hit	cp6155
no hit	cp6288
no hit	cp6393
no hit	cp69
no hit	cp6977
no hit	cp6987
no hit	cp7002
no hit	cp7241
no hit	cp7245
no hit	cp7367
no hit	cp7437
no hit	cp7905
no hit	cp837
nuclear factor I-X protein [Gallus gallus]	cp4545
PREDICTED: hypothetical protein [Gallus gallus]	cp4378
PREDICTED: hypothetical protein [Gallus gallus]	cp489
PREDICTED: hypothetical protein [Gallus gallus]	cp5764
PREDICTED: similar to Ddhd2 protein [Gallus gallus]	cp695
PREDICTED: similar to High density lipoprotein (HDL) binding protein	cp6271
PREDICTED: similar to isoleucyl-tRNA synthetase [Gallus gallus]	cp210
PREDICTED: similar to KIAA1018 protein [Gallus gallus]	cp267
PREDICTED: similar to L-3-hydroxyacyl-Coenzyme A dehydrogenase	cp6265
PREDICTED: similar to mucin 17 [Rattus norvegicus]	cp6018
PREDICTED: similar to Pddc1 protein isoform 2 [Gallus gallus]	cp356
PREDICTED: similar to retinal fascin [Monodelphis domestica]	cp237
PREDICTED: similar to Rps21-prov protein [Gallus gallus]	cp4998
PREDICTED: similar to WD repeat and FYVE domain containing 3	cp5803
prostaglandin H2 D-isomerase [Gallus gallus]	cp6344
protein disulfide isomerase-associated 3 precursor [Gallus gallus]	cp4311
purpurin [Gallus gallus]	cp1559
purpurin [Gallus gallus]	cp2271
purpurin [Gallus gallus]	cp2612
secreted protein, acidic, cysteine-rich (osteonectin) [Gallus	cp1067
sirtuin [Gallus gallus]	cp1889
syndecan 3 [Gallus gallus]	cp1386
transthyretin [Gallus gallus]	cp1338
transthyretin [Gallus gallus]	cp2473
transthyretin [Gallus gallus]	cp4617
transthyretin [Gallus gallus]	cp953
twinfilin-like protein [Gallus gallus]	cp1912
ubiquitin-conjugating enzyme E2G 1 (UBC7 homolog, yeast), isoform	cp4317
unnamed protein product [Gallus gallus]	cp2596
unnamed protein product [Tetraodon nigroviridis]	cp1089

## Sheet: DD, 2-fold
Supplemental Table 3--Rhythmic Transcripts
(ANOVA analysis)
Clone ID	Reference #
Actin R2	cp8067
coagulation factor XIII, A1 polypeptide [Gallus gallus]	cp6293
cytochrome oxidase subunit 1 [Equus caballus]	cp1118
cytochrome P450	cp1122
gammaA-like protocadherin precursor [Gallus gallus]	cp6766
hypothetical protein [Yarrowia lipolytica]	cp7578
hypothetical protein DaciDRAFT_2108 [Delftia acidovorans SPH-1]	cp2495
no chromat	cp1454
no hit	cp1284
no hit	cp15
no hit	cp1680
no hit	cp1728
no hit	cp1854
no hit	cp2242
no hit	cp2416
no hit	cp6155
no hit	cp6393
PREDICTED: hypothetical protein [Gallus gallus]	cp4378
PREDICTED: similar to mucin 17 [Rattus norvegicus]	cp6018
prostaglandin H2 D-isomerase [Gallus gallus]	cp6344
transthyretin [Gallus gallus]	cp1338
transthyretin [Gallus gallus]	cp4617
