# Supplementary material for: Circadian genomics of the chick pineal gland in vitro
Source: BMC Genomics. 2008 May 3;9:206. doi: 10.1186/1471-2164-9-206 (PMC2405806; doi:10.1186/1471-2164-9-206)
Supplement: Additional file 3 — Functional clustering of rhythmic transcripts. This file lists functional categorizations of non-redundant gene transcripts determined to be rhythmic using t-test analysis. Separate tabs contain lists of gene transcripts which rhythmic in either LD or DD. Lists are presented as two columns of data displaying each clone ID and functional cluster. Data are listed in alphabetical order by clone ID. [file 1471-2164-9-206-S3.xls]

## Sheet: LD
Supplementary Table 4--Functional Clustering
Clone ID	Functional Cluster		Key
1609082A aldolase C	R		Abbreviation	Category
2',5'-oligo adenylate synthetase A [Gallus gallus]	A		A	Metabolism
A Chain A, Crystal Structure Of Aluminum-Bound Ovotransferrin At 2.15	H		B	Development
acetylserotonin O-methyltransferase [Gallus gallus]	C		C	Melatonin Biosynthesis
acyl-Coenzyme A dehydrogenase, long chain [Gallus gallus]	A		D	Neuronal Associated
ADAM metallopeptidase domain 33 [Gallus gallus]	R		E	Disease Related
AF199487_1 beta-actin [Anolis carolinensis]	I		F	Hormones/Growth Factors
AF202934_1 myeloid ecotropic viral insertion site-2a protein [Gallus gallus]	E		G	Cell Cycle/Cell Death
AF355752_1 reverse transcriptase [Chelonia mydas]	T		H	Carrier Proteins/Transport/Circulation
AF368030_1 actin [Heliothis virescens]	I		I	Cytoskeletal/Microtubule-Associated
AF387865_1 heat shock protein 108 [Gallus gallus]	P		J	Cell Signaling
apolipoprotein A-I	H		K	Cell Adhesion
apolipoprotein A-I [Gallus gallus]	H		L	RNA Synthesis/Stability
ATP-binding cassette, sub-family B,	H		M	Circadian Clock
B lymphocyte induced maturation protein 1 [Takifugu rubripes]	B		N	Phototransductive Elements
beta actin [Pagrus pagrus]	I		O	Ribosomal Proteins/Translation
CD74 antigen (invariant polypeptide of major histocompatibility	P		P	Stress Response/Host Defence/Chaperone
CG15021-PA [Drosophila melanogaster]	U		Q	Transcription Factors
chaperonin containing TCP1, subunit 7 [Gallus gallus]	P		R	Protein Modification
chemokine (C-X-C motif) ligand 14 [Gallus gallus]	P		S	Receptors
Churchill protein [Gallus gallus]	B		T	DNA Synthesis/Replication/Binding
clusterin [Gallus gallus]	B		U	Miscellaneous Function
cold inducible RNA binding protein [Gallus gallus]	P
connexin 43 [Gallus gallus]	K
cystatin C [Gallus gallus]	R
cytochrome c oxidase subunit III [Podiceps cristatus]	A
cytochrome oxidase subunit I [Gallus gallus]	A
cytochrome oxidase subunit I [Melanoplus marshalli]	A
cytochrome oxidase subunit II [Gallus gallus]	A
cytochrome oxidase subunit III [Nycticryphes semicollaris]	A
DDX54 protein [Homo sapiens]	L
eukaryotic translation elongation factor 2 [Gallus gallus]	O
ferritin [Coturnix japonica]	T
fibroblast growth factor receptor 1 [Gallus gallus]	F
g BMal1	M
g Clock 1.1Kb gel pcr	M
g Cry1	M
g Per3	M
glyceraldehyde-3-phosphate dehydrogenase	A
guanine nucleotide binding protein (G protein), beta polypeptide	S
hCG2042714 [Homo sapiens]	U
high-mobility group box 1 [Gallus gallus]	F
hypothetical protein [Gallus gallus] cp1164	U
hypothetical protein [Gallus gallus] cp1594	U
Hypothetical protein CBG17156 [Caenorhabditis briggsae]	U
hypothetical protein DaciDRAFT_2108 [Delftia acidovorans SPH-1]	U
hypothetical protein DDBDRAFT_0189484 [Dictyostelium	U
hypothetical protein LOC310926 [Rattus norvegicus]	U
hypothetical protein LOC379066 [Xenopus laevis]	U
hypothetical protein LOC419902 [Gallus gallus]	U
hypothetical protein LOC423668 [Gallus gallus]	F
hypothetical protein Strop_1450 [Salinispora tropica CNB-440]	U
I Chain I, The Plasmodium Falciparum Cysteine Protease Falcipain-2	R
Ig light chain precursor	P
Im:6892314 protein [Danio rerio]	R
immunoglobulin lambda-chain	P
integrin beta 1 binding protein 3 [Gallus gallus]	A
invariant chain [Gallus gallus]	P
Jumonji, AT rich interactive domain 1B (RBP2-like) [Gallus gallus]	Q
leukotriene A4 hydrolase [Gallus gallus]	U
matrix Gla protein [Gallus gallus]	P
matrix metalloproteinase 2 [Gallus gallus]	U
MHC class I [Gallus gallus]	P
mitochondrial creatine kinase [Gallus gallus]	J
myosin light chain kinase [Gallus gallus]	I
NAD-dependent deacetylase SIRT2 [Gallus gallus]	U
NAT	C
NK-lysin [Gallus gallus]	P
nuclear factor I-X protein [Gallus gallus]	Q
nucleophosmin 1 [Gallus gallus]	T
ORAI calcium release-activated calcium modulator 2 [Gallus gallus]	J
pherophorin-dz1 protein [Volvox carteri f. nagariensis]	U
polymerase (DNA directed), delta 1, catalytic subunit [Xenopus	T
predicted protein [Nematostella vectensis] cp2659	U
predicted protein [Nematostella vectensis] cp3727	U
PREDICTED: hypothetical protein [Danio rerio] cp1313	U
PREDICTED: hypothetical protein [Gallus gallus] cp1254	U
PREDICTED: hypothetical protein [Gallus gallus] cp151	U
PREDICTED: hypothetical protein [Gallus gallus] cp2072	U
PREDICTED: hypothetical protein [Gallus gallus] cp2942	U
PREDICTED: hypothetical protein [Gallus gallus] cp3306	U
PREDICTED: hypothetical protein [Gallus gallus] cp435	U
PREDICTED: hypothetical protein [Gallus gallus] cp437	U
PREDICTED: hypothetical protein [Gallus gallus] cp4576	U
PREDICTED: hypothetical protein [Gallus gallus] cp4635	U
PREDICTED: hypothetical protein [Gallus gallus] cp4663	U
PREDICTED: hypothetical protein [Gallus gallus] cp489; cp949	U
PREDICTED: hypothetical protein [Gallus gallus] cp5764	U
PREDICTED: hypothetical protein [Gallus gallus] cp5988	U
PREDICTED: hypothetical protein [Gallus gallus] cp60	U
PREDICTED: hypothetical protein [Gallus gallus] cp6371	U
PREDICTED: hypothetical protein [Gallus gallus] cp728	U
PREDICTED: hypothetical protein [Gallus gallus] cp8	U
PREDICTED: hypothetical protein [Pan troglodytes] cp148	U
PREDICTED: hypothetical protein, partial [Strongylocentrotus	U
PREDICTED: similar to 14-3-3 protein gamma subtype; 14-3-3 gamma	J
PREDICTED: similar to 16.7Kd protein [Equus caballus]	U
PREDICTED: similar to 60S ribosomal protein L7a [Rattus norvegicus]	O
PREDICTED: similar to Aromatic-L-amino-acid decarboxylase (AADC)	C
PREDICTED: similar to bactericidal/permeability-increasing	P
PREDICTED: similar to Band 4.1-like protein 3 (4.1B)	U
PREDICTED: similar to beta-tubulin cofactor E [Gallus gallus]	I
PREDICTED: similar to bromodomain containing protein 3 [Gallus	T
PREDICTED: similar to BTB/POZ domain containing protein 6 (Lens BTB	T
PREDICTED: similar to Calponin 3, acidic [Gallus gallus]	I
PREDICTED: similar to carbonic anhydrase III [Gallus gallus]	H
PREDICTED: similar to Carboxypeptidase E precursor (CPE)	R
PREDICTED: similar to cathepsin L [Gallus gallus]	R
PREDICTED: similar to Chromosome 18 open reading frame 8 [Gallus	E
PREDICTED: similar to Chromosome 2 open reading frame 3 [Gallus	U
PREDICTED: similar to Crm, cramped-like [Gallus gallus]	T
PREDICTED: similar to Ddhd2 protein [Gallus gallus]	J
PREDICTED: similar to deleted in malignant brain tumors 1 isoform b	S
PREDICTED: similar to delta-like 1-like protein [Gallus gallus]	U
PREDICTED: similar to delta-sarcoglycan [Gallus gallus]	I
PREDICTED: similar to Diacylglycerol O-acyltransferase homolog 2	A
PREDICTED: similar to Dolichyl-diphosphooligosaccharide--protein	R
PREDICTED: similar to early response to neural induction ERNI	D
PREDICTED: similar to ectonucleotide	J
PREDICTED: similar to FLJ00258 protein [Gallus gallus]	U
PREDICTED: similar to heat shock protein [Monodelphis domestica]	P
PREDICTED: similar to heat shock protein 8 isoform 1 [Apis	P
PREDICTED: similar to hippocalcin isoform 2 [Gallus gallus]	J
PREDICTED: similar to IlvB (bacterial acetolactate synthase)-like,	A
PREDICTED: similar to kelch-like protein C3IP1 [Ornithorhynchus	U
PREDICTED: similar to LOC446973 protein [Gallus gallus]	U
PREDICTED: similar to LOC495018 protein	H
PREDICTED: similar to metalloprotease-disintegrin [Gallus gallus]	U
PREDICTED: similar to Methionine adenosyltransferase II, beta	A
PREDICTED: similar to MGC108301 protein [Gallus gallus]	H
PREDICTED: similar to MMAC1 [Pan troglodytes]	G
PREDICTED: similar to mucin 17 [Rattus norvegicus]	J
PREDICTED: similar to natural killer tumor recognition protein	P
PREDICTED: similar to Netrin-G2a [Gallus gallus]	Q
PREDICTED: similar to P25 protein [Pan troglodytes]	D
PREDICTED: similar to PACT [Gallus gallus]	P
PREDICTED: similar to Pcmt1-prov protein [Gallus gallus]	R
PREDICTED: similar to phospholipid scramblase PLSCR isoform 2	J
PREDICTED: similar to PI-3-kinase-related kinase SMG-1 [Gallus	J
PREDICTED: similar to Pla2g3 protein [Monodelphis domestica]	A
PREDICTED: similar to prostacyclin-stimulating factor;	F
PREDICTED: similar to Proteasome subunit alpha type 1 (Proteasome	R
PREDICTED: similar to putative DNA dependent ATPase and helicase	T
PREDICTED: similar to QN1 orf [Gallus gallus]	G
PREDICTED: similar to RAB30 [Monodelphis domestica]	E
PREDICTED: similar to rapamycin insensitive companion of mTOR; rictor	U
PREDICTED: similar to REX1, RNA exonuclease 1 homolog (S.	L
PREDICTED: similar to ribosomal protein L18 [Equus caballus]	O
PREDICTED: similar to ribosomal protein S19 [Pan troglodytes]	O
PREDICTED: similar to ribosomal protein S7 isoform 6 [Gallus	O
PREDICTED: similar to Sorting and assembly machinery component 50	U
PREDICTED: similar to synaptotagmin XV-a [Monodelphis domestica]	H
PREDICTED: similar to TCF7L2 [Gallus gallus]	Q
PREDICTED: similar to TECT2 [Macaca mulatta]	U
PREDICTED: similar to Tetratricopeptide repeat domain 25 [Danio	U
PREDICTED: similar to thioredoxin-like [Gallus gallus]	J
PREDICTED: similar to transducin gamma subunit [Monodelphis	N
PREDICTED: similar to tumor protein p53 binding protein, 2 [Gallus	G
PREDICTED: similar to uKATP-1 [Gallus gallus]	H
PREDICTED: similar to Uridine phosphorylase 1 [Gallus gallus]	A
progestin and adipoQ receptor family member IX [Homo sapiens]	S
proline-rich protein 15, isoform CRA_a [Rattus norvegicus]	U
protein kinase, cAMP-dependent, regulatory, type I, alpha (tissue	J
protocadherin gamma subfamily C, 3 [Gallus gallus]	K
purpurin [Gallus gallus]	N
putative enzyme [Shigella flexneri 5 str. 8401]	U
rCG40478, isoform CRA_j [Rattus norvegicus]	O
retinol binding protein 3, interstitial [Gallus gallus]	N
ribosomal protein S3A, isoform CRA_g [Homo sapiens]	O
ribosomal protein S4, X-linked [Gallus gallus]	O
secreted protein, acidic, cysteine-rich (osteonectin) [Gallus	G
sorting nexin 6 [Gallus gallus]	H
syntenin	I
tec protein tyrosine kinase [Gallus gallus]	J
TR5H_CHICK Tryptophan 5-monooxygenase	C
transthyretin [Gallus gallus]	H
tumor differentially expressed 2 [Gallus gallus]	U
ubiquitin [Oreochromis mossambicus]	R
Unknown (protein for IMAGE:8415934) [Bos taurus]	U
Unknown (protein for MGC:166416) [Bos taurus]	U
unknown [Schistosoma japonicum]	U
unnamed protein product [Mus musculus] cp295	U
unnamed protein product [Tetraodon nigroviridis] cp1089	U
Y-Box binding protein	Q
Ymf77 [Tetrahymena paravorax]	U

## Sheet: DD
Supplementary Table 4--Functional Clustering
Clone ID	Functional Cluster		Key
2',3'-cyclic nucleotide 3' phosphodiesterase [Gallus gallus]	R		Abbreviation	Category
acetylserotonin O-methyltransferase [Gallus gallus]	C		A	Metabolism
acyl-Coenzyme A dehydrogenase, long chain [Gallus gallus]	A		B	Development
adenosine deaminase [Gallus gallus]	H		C	Melatonin Biosynthesis
AF110987_1 proline-rich protein 3 [Arabidopsis thaliana]	U		D	Neuronal Associated
AF368030_1 actin [Heliothis virescens]	I		E	Disease Related
apolipoprotein A-I	H		F	Hormones/Growth Factors
apolipoprotein A-I [Gallus gallus]	H		G	Cell Cycle/Cell Death
arylalkylamine N-acetyltransferase [Gallus gallus]	C		H	Carrier Proteins/Transport/Circulation
ATP6_10016 ATP synthase F0 subunit 6 [Gallus gallus]	A		I	Cytoskeletal/Microtubule-Associated
BUD13 homolog [Gallus gallus]	U		J	Cell Signaling
capping protein (actin filament) muscle Z-line, alpha 2 [Gallus	I		K	Cell Adhesion
CDC-like kinase 3 [Gallus gallus]	G		L	RNA Synthesis/Stability
chromosome 3 open reading frame 9 [Gallus gallus]	U		M	Circadian Clock
CIC2_RABIT Dihydropyridine-sensitive L-type	H		N	Phototransductive Elements
claudin 3 [Gallus gallus]	K		O	Ribosomal Proteins/Translation
clusterin [Gallus gallus]	B		P	Stress Response/Host Defence/Chaperone
coatomer protein complex, subunit gamma [Gallus gallus]	H		Q	Transcription Factors
cognin/prolyl-4-hydroxylase/protein disulfide isomerase [Gallus	R		R	Protein Modification
COX1_15261 cytochrome c oxidase subunit I [Talpa europaea]	A		S	Receptors
CSPG5_CHICK Chondroitin sulfate proteoglycan 5 precursor (Acidic leucine-rich	K		T	DNA Synthesis/Replication/Binding
cystatin C [Gallus gallus]	R		U	Miscellaneous Function
cytochrome c oxidase subunit III [Podiceps cristatus]	A
DB7	U
dCMP deaminase [Gallus gallus]	R
DDX54 protein [Homo sapiens]	L
DEAD (Asp-Glu-Ala-Asp) box polypeptide 5 [Gallus gallus]	O
DnaJ (Hsp40) homolog, subfamily C, member 3 [Gallus gallus]	P
eukaryotic translation elongation factor 2 [Gallus gallus]	O
ferritin [Coturnix japonica]	T
g Clock (full)	M
glutathione S-transferase A3 [Gallus gallus]	A
glycine dehydrogenase (decarboxylating) [Gallus gallus]	A
gtpase_rho [Aedes aegypti]	J
gustatory receptor candidate 19 [Tribolium castaneum]	U
hCG2042714 [Homo sapiens]	U
hypothetical protein [Gallus gallus] cp279	U
hypothetical protein [Gallus gallus] cp539	U
hypothetical protein [Gallus gallus] cp5490	U
hypothetical protein BURPS1710b_A0534 [Burkholderia pseudomallei	U
hypothetical protein DaciDRAFT_2108 [Delftia acidovorans SPH-1]	U
hypothetical protein DDBDRAFT_0189484 [Dictyostelium	U
hypothetical protein EhV364 [Emiliania huxleyi virus 86]	U
hypothetical protein LOC310926 [Rattus norvegicus]	U
hypothetical protein Mflv_4674 [Mycobacterium gilvum PYR-GCK]	U
hypothetical protein Strop_1450 [Salinispora tropica CNB-440]	U
I Chain I, The Plasmodium Falciparum Cysteine Protease Falcipain-2	R
immunoglobulin lambda-chain	P
JC1348 hypothetical 18K protein - goldfish mitochondrion	U
karyopherin (importin) beta 1 [Danio rerio]	H
matrix Gla protein [Gallus gallus]	P
mitochondrial creatine kinase [Gallus gallus]	J
multiple coagulation factor deficiency 2 [Gallus gallus]	F
NADH dehydrogenase (ubiquinone) flavoprotein 1, 51kDa [Gallus	A
NADH dehydrogenase subunit 4 [Gallus gallus]	A
ND4_10016 NADH dehydrogenase subunit 4 [Gallus gallus]	A
NK-lysin [Gallus gallus]	P
nuclear factor I-X protein [Gallus gallus]	Q
ORAI calcium release-activated calcium modulator 2 [Gallus gallus]	J
peptidyl arginine deiminase, type III [Gallus gallus]	R
pherophorin-dz1 protein [Volvox carteri f. nagariensis]	U
platelet-derived growth factor beta polypeptide [Gallus gallus]	F
predicted adhesin [Escherichia coli K12]	K
PREDICTED: hypothetical protein [Gallus gallus] cp1261	U
PREDICTED: hypothetical protein [Gallus gallus] cp151	U
PREDICTED: hypothetical protein [Gallus gallus] cp2027	U
PREDICTED: hypothetical protein [Gallus gallus] cp245	U
PREDICTED: hypothetical protein [Gallus gallus] cp380	U
PREDICTED: hypothetical protein [Gallus gallus] cp489	G
PREDICTED: hypothetical protein [Gallus gallus] cp5554	U
PREDICTED: hypothetical protein [Gallus gallus] cp567	U
PREDICTED: hypothetical protein [Gallus gallus] cp5764	U
PREDICTED: hypothetical protein [Gallus gallus] cp60	U
PREDICTED: hypothetical protein [Gallus gallus] cp668	U
PREDICTED: hypothetical protein [Gallus gallus] cp8	U
PREDICTED: hypothetical protein [Pan troglodytes] cp148	U
PREDICTED: hypothetical protein [Rattus norvegicus] cp969	U
PREDICTED: hypothetical protein, partial [Strongylocentrotus	U
PREDICTED: similar to 14-3-3 protein gamma subtype; 14-3-3 gamma	J
PREDICTED: similar to bactericidal/permeability-increasing	P
PREDICTED: similar to carbonic anhydrase III [Gallus gallus]	H
PREDICTED: similar to Centaurin, beta 5 [Gallus gallus]	H
PREDICTED: similar to CG13731-PA [Homo sapiens]	U
PREDICTED: similar to Chromosome 2 open reading frame 3 [Gallus	U
PREDICTED: similar to Crm, cramped-like [Gallus gallus]	T
PREDICTED: similar to delta-like 1-like protein [Gallus gallus]	U
PREDICTED: similar to echinoderm microtubule associated protein	I
PREDICTED: similar to ectonucleotide	J
PREDICTED: similar to Eukaryotic translation initiation factor	O
PREDICTED: similar to glycine receptor alpha 3 subunit [Gallus	S
PREDICTED: similar to kelch-like protein C3IP1 [Ornithorhynchus	U
PREDICTED: similar to KIAA1520 splice [Gallus gallus]	H
PREDICTED: similar to KIAA1576 protein [Gallus gallus]	A
PREDICTED: similar to LOC495018 protein	H
PREDICTED: similar to LOC495018 protein [Gallus gallus]	H
PREDICTED: similar to MGC108301 protein [Gallus gallus]	H
PREDICTED: similar to Mrps34-prov protein [Gallus gallus]	O
PREDICTED: similar to natural killer cell enhancing factor isoform	A
PREDICTED: similar to nucleoside diphosphate kinase [Gallus gallus]	J
PREDICTED: similar to P25 protein [Pan troglodytes]	D
PREDICTED: similar to P2X7 receptor subunit [Gallus gallus]	S
PREDICTED: similar to PACT [Gallus gallus]	P
PREDICTED: similar to Pcmt1-prov protein [Gallus gallus]	R
PREDICTED: similar to Peroxisome proliferator-activated	Q
PREDICTED: similar to phospholipid scramblase PLSCR isoform 2	J
PREDICTED: similar to prostacyclin-stimulating factor;	F
PREDICTED: similar to Prostaglandin F2 receptor negative regulator	O
PREDICTED: similar to putative DNA dependent ATPase and helicase	T
PREDICTED: similar to QN1 orf [Gallus gallus]	G
PREDICTED: similar to RAB30 [Monodelphis domestica]	E
PREDICTED: similar to retinal fascin [Monodelphis domestica]	N
PREDICTED: similar to ribosomal protein L18 [Equus caballus]	O
PREDICTED: similar to Ribosomal protein S6 [Pan troglodytes]	O
PREDICTED: similar to RNA polymerase-associated protein RTF1	Q
PREDICTED: similar to Rps21-prov protein [Gallus gallus]	O
PREDICTED: similar to Strawberry notch homolog 1 (Drosophila)	T
PREDICTED: similar to synaptotagmin XV-a [Monodelphis domestica]	H
PREDICTED: similar to TCF7L2 [Gallus gallus]	Q
PREDICTED: similar to tetratricopeptide repeat domain 19 [Gallus	U
PREDICTED: similar to TGF-beta inducible early protein [Gallus	F
PREDICTED: similar to WD repeat and FYVE domain containing 3	U
PREDICTED: similar to zinc finger protein 792 [Ornithorhynchus	T
proline-rich protein 15, isoform CRA_a [Rattus norvegicus]	U
prostaglandin H2 D-isomerase [Gallus gallus]	A
protein kinase, cAMP-dependent, regulatory, type I, alpha (tissue	J
protocadherin gamma subfamily C, 3 [Gallus gallus]	K
purpurin [Gallus gallus]	N
rCG40478, isoform CRA_j [Rattus norvegicus]	O
rCG40478, isoform CRA_m [Rattus norvegicus]	O
rCG59085, isoform CRA_b [Rattus norvegicus]	R
RH71862p [Drosophila melanogaster]	I
ribosomal protein S3A, isoform CRA_g [Homo sapiens]	O
RuvB-like 1 [Gallus gallus]	P
secreted frizzled-related protein 1 [Gallus gallus]	J
secreted protein, acidic, cysteine-rich (osteonectin) [Gallus	G
similar to 40S ribosomal protein S2 [Gallus gallus]	O
syndecan 3 [Gallus gallus]	I
transthyretin [Gallus gallus]	H
twinfilin-like protein [Gallus gallus]	I
ubiquitin [Oreochromis mossambicus]	R
ubiquitin C [Homo sapiens]	R
Unknown (protein for MGC:166416) [Bos taurus]	U
unknown [Gallus gallus] cp7900	U
unnamed protein product [Homo sapiens] cp345	U
unnamed protein product [Mus musculus] cp324	U
unnamed protein product [Tetraodon nigroviridis] cp1089	U
unnamed protein product [Tetraodon nigroviridis] cp2293	U
unnamed protein product [Yarrowia lipolytica CLIB99] cp7578	U
WAS/WASL interacting protein family, member 1 [Gallus gallus]	I
