# Supplementary material for: Circadian genomics of the chick pineal gland in vitro
Source: BMC Genomics. 2008 May 3;9:206. doi: 10.1186/1471-2164-9-206 (PMC2405806; doi:10.1186/1471-2164-9-206)
Supplement: Additional file 4 — Light regulated transcripts. This file lists gene transcripts regulated by 6-hour exposure to light. Separate tabs contain lists of gene transcripts that were upregulated or downregulated at least 1.5-fold or 2-fold at either CT6 or CT18. Lists are presented as two columns of data displaying each clone ID and associated reference number. Data are listed in alphabetical order by clone ID. [file 1471-2164-9-206-S4.xls]

## Sheet: all, 1.5-fold
Supplemental Table 5--Light Regulated Transcripts
Clone ID	Reference #
40S ribosomal protein S27A [Pseudopleuronectes americanus]	cp7340
acetylserotonin O-methyltransferase [Gallus gallus]	cp114
acetylserotonin O-methyltransferase [Gallus gallus]	cp1553
acetylserotonin O-methyltransferase [Gallus gallus]	cp2636
acetylserotonin O-methyltransferase [Gallus gallus]	cp3725
acetylserotonin O-methyltransferase [Gallus gallus]	cp4873
acetylserotonin O-methyltransferase [Gallus gallus]	cp5913
acetylserotonin O-methyltransferase [Gallus gallus]	cp6149
acetylserotonin O-methyltransferase [Gallus gallus]	cp6442
acetylserotonin O-methyltransferase [Gallus gallus]	cp6496
acetylserotonin O-methyltransferase [Gallus gallus]	cp8043
adenosine deaminase [Gallus gallus]	cp3343
AF202934_1 myeloid ecotropic viral insertion site-2a protein [Gallus gallus]	cp4705
B lymphocyte induced maturation protein 1 [Takifugu rubripes]	cp4616
cadherin 2, type 1, N-cadherin (neuronal) [Gallus gallus]	cp283
chaperonin containing TCP1, subunit 7 [Gallus gallus]	cp5424
cystatin C [Gallus gallus]	cp3113
cystatin C [Gallus gallus]	cp4568
cystatin C [Gallus gallus]	cp805
cytochrome oxidase subunit II [Gallus gallus]	cp3859
D7 (Cry1)	cp8069
DB7	cp8065
EURL [Gallus gallus]	cp7338
hCG1820686 [Homo sapiens]	cp2191
heat shock protein 90 [Gallus gallus]	cp4307
hypothetical protein [Gallus gallus]	cp279
hypothetical protein [Gallus gallus]	cp5003
hypothetical protein LOC419902 [Gallus gallus]	cp3847
invariant chain [Gallus gallus]	cp1547
Mel1A	cp8077
NADH dehydrogenase subunit 4 [Gallus gallus]	cp282
no chromat	cp170
no chromat	cp6434
no chromat	cp6616
no chromat	cp6618
no chromat	cp6822
no chromat	cp7063
no chromat	cp7090
no chromat	cp7648
no chromat	cp7650
no chromat	cp7674
no hit	cp112
no hit	cp1332
no hit	cp1645
no hit	cp1733
no hit	cp1738
no hit	cp1797
no hit	cp1876
no hit	cp1883
no hit	cp1918
no hit	cp2093
no hit	cp2129
no hit	cp2358
no hit	cp2370
no hit	cp2423
no hit	cp2495
no hit	cp2587
no hit	cp2624
no hit	cp2656
no hit	cp2751
no hit	cp2764
no hit	cp2961
no hit	cp317
no hit	cp3341
no hit	cp3355
no hit	cp3358
no hit	cp3598
no hit	cp3716
no hit	cp3729
no hit	cp3906
no hit	cp3918
no hit	cp434
no hit	cp4588
no hit	cp4653
no hit	cp4717
no hit	cp4796
no hit	cp5180
no hit	cp530
no hit	cp5812
no hit	cp5887
no hit	cp5895
no hit	cp5950
no hit	cp598
no hit	cp6094
no hit	cp6384
no hit	cp6393
no hit	cp6628
no hit	cp6664
no hit	cp6676
no hit	cp69
no hit	cp691
no hit	cp7280
no hit	cp7316
no hit	cp7342
no hit	cp7473
no hit	cp7582
no hit	cp7717
no hit	cp7776
no hit	cp7797
no hit	cp8002
no hit	cp8061
no hit	cp911
nuclear factor I-X protein [Gallus gallus]	cp4545
peptidyl arginine deiminase, type III [Gallus gallus]	cp7743
Pr112 gag-pol polyprotein precursor [Avian leukosis virus]	cp4790
PRB4M_HUMAN Basic salivary proline-rich protein 4 allele M (Salivary	cp5846
predicted protein [Nematostella vectensis]	cp2659
PREDICTED: hypothetical protein [Gallus gallus]	cp4576
PREDICTED: hypothetical protein [Gallus gallus]	cp5764
PREDICTED: hypothetical protein [Gallus gallus]	cp669
PREDICTED: hypothetical protein [Gallus gallus]	cp6938
PREDICTED: hypothetical protein [Gallus gallus]	cp897
PREDICTED: similar to Clathrin light chain B (Lcb) isoform 1 [Canis	cp1550
PREDICTED: similar to Dolichyl-diphosphooligosaccharide--protein	cp4549
PREDICTED: similar to IlvB (bacterial acetolactate synthase)-like,	cp6640
PREDICTED: similar to notch 2 preproprotein [Gallus gallus]	cp5836
PREDICTED: similar to poly(A)-binding protein [Equus caballus]	cp5601
PREDICTED: similar to Purpurin [Monodelphis domestica]	cp2911
PREDICTED: similar to ribosomal protein L35 [Pan troglodytes]	cp3159
PREDICTED: similar to RNA binding/signal transduction protein QkI-1	cp5891
PREDICTED: similar to WD repeat and FYVE domain containing 3	cp5803
PREDICTED: similar to zinc finger and BTB domain containing 37	cp7867
PREDICTED: SUMO1/sentrin specific peptidase 6 [Gallus	cp4533
progestin and adipoQ receptor family member IX [Homo sapiens]	cp2135
prohibitin 2 [Gallus gallus]	cp5795
proline-rich protein 15, isoform CRA_a [Rattus norvegicus]	cp592
prostaglandin H2 D-isomerase [Gallus gallus]	cp6344
purpurin [Gallus gallus]	cp1559
purpurin [Gallus gallus]	cp2271
purpurin [Gallus gallus]	cp2612
ribosomal protein S15a, isoform CRA_b [Mus musculus]	cp1635
TR5H_CHICK Tryptophan 5-monooxygenase	cp3412
TR5H_CHICK Tryptophan 5-monooxygenase	cp425
TR5H_CHICK Tryptophan 5-monooxygenase	cp4837
TR5H_CHICK Tryptophan 5-monooxygenase	cp5106
TR5H_CHICK Tryptophan 5-monooxygenase	cp5886
TR5H_CHICK Tryptophan 5-monooxygenase	cp600
TR5H_CHICK Tryptophan 5-monooxygenase	cp6090
TR5H_CHICK Tryptophan 5-monooxygenase	cp736
transthyretin [Gallus gallus]	cp6763
unnamed protein product [Tetraodon nigroviridis]	cp1089
unnamed protein product [Tetraodon nigroviridis]	cp2293

## Sheet: all, 2-fold
Supplemental Table 5--Light Regulated Transcripts
Clone ID	Reference #
acetylserotonin O-methyltransferase [Gallus gallus]	cp5913
AF202934_1 myeloid ecotropic viral insertion site-2a protein [Gallus gallus]	cp4705
cystatin C [Gallus gallus]	cp3113
cystatin C [Gallus gallus]	cp805
D7 (Cry1)	cp8069
hypothetical protein [Gallus gallus]	cp5003
no hit	cp1797
no hit	cp1918
no hit	cp2423
no hit	cp2764
no hit	cp317
no hit	cp3355
no hit	cp5887
no hit	cp5895
no hit	cp5950
no hit	cp6393
no hit	cp691
no hit	cp8061
nuclear factor I-X protein [Gallus gallus]	cp4545
PREDICTED: similar to Clathrin light chain B (Lcb) isoform 1 [Canis	cp1550
PREDICTED: similar to Dolichyl-diphosphooligosaccharide--protein	cp4549
prostaglandin H2 D-isomerase [Gallus gallus]	cp6344
TR5H_CHICK Tryptophan 5-monooxygenase	cp4837
TR5H_CHICK Tryptophan 5-monooxygenase	cp5886

## Sheet: Up CT6, 1.5 fold
Supplemental Table 5--Light Regulated Transcripts
Clone ID	Reference #
acetylserotonin O-methyltransferase [Gallus gallus]	cp114
acetylserotonin O-methyltransferase [Gallus gallus]	cp1553
acetylserotonin O-methyltransferase [Gallus gallus]	cp2636
acetylserotonin O-methyltransferase [Gallus gallus]	cp3725
acetylserotonin O-methyltransferase [Gallus gallus]	cp4873
acetylserotonin O-methyltransferase [Gallus gallus]	cp5913
acetylserotonin O-methyltransferase [Gallus gallus]	cp6149
acetylserotonin O-methyltransferase [Gallus gallus]	cp6442
acetylserotonin O-methyltransferase [Gallus gallus]	cp8043
cystatin C [Gallus gallus]	cp805
D7 (Cry1)	cp8069
hCG1820686 [Homo sapiens]	cp2191
hypothetical protein [Gallus gallus]	cp5003
no chromat	cp6434
no chromat	cp6616
no chromat	cp6618
no chromat	cp6822
no chromat	cp7063
no chromat	cp7090
no chromat	cp7650
no hit	cp1089
no hit	cp1547
no hit	cp1645
no hit	cp1733
no hit	cp1876
no hit	cp1883
no hit	cp2358
no hit	cp2587
no hit	cp2624
no hit	cp2656
no hit	cp2764
no hit	cp434
no hit	cp4588
no hit	cp530
no hit	cp5812
no hit	cp6384
no hit	cp6393
no hit	cp6628
no hit	cp6664
no hit	cp6676
no hit	cp69
no hit	cp7280
no hit	cp7776
PRB4M_HUMAN Basic salivary proline-rich protein 4 allele M (Salivary	cp5846
PREDICTED: hypothetical protein [Gallus gallus]	cp4576
PREDICTED: hypothetical protein [Gallus gallus]	cp5764
PREDICTED: similar to Clathrin light chain B (Lcb) isoform 1 [Canis	cp1550
PREDICTED: similar to IlvB (bacterial acetolactate synthase)-like,	cp6640
PREDICTED: similar to Purpurin [Monodelphis domestica]	cp2911
progestin and adipoQ receptor family member IX [Homo sapiens]	cp2135
prostaglandin H2 D-isomerase [Gallus gallus]	cp6344
purpurin [Gallus gallus]	cp1559
purpurin [Gallus gallus]	cp2271
purpurin [Gallus gallus]	cp2612

## Sheet: Up CT6, 2-fold
Supplemental Table 5--Light Regulated Transcripts
Clone ID	Reference #
acetylserotonin O-methyltransferase [Gallus gallus]	cp5913
cystatin C [Gallus gallus]	cp805
D7 (Cry1)	cp8069
hypothetical protein [Gallus gallus]	cp5003
no hit	cp2764
no hit	cp6393
PREDICTED: similar to Clathrin light chain B (Lcb) isoform 1 [Canis	cp1550
prostaglandin H2 D-isomerase [Gallus gallus]	cp6344

## Sheet: Down CT6, 1.5-fold
Supplemental Table 5--Light Regulated Transcripts
Clone ID	Reference #
adenosine deaminase [Gallus gallus]	cp3343
AF202934_1 myeloid ecotropic viral insertion site-2a protein [Gallus gallus]	cp4705
chaperonin containing TCP1, subunit 7 [Gallus gallus]	cp5424
cystatin C [Gallus gallus]	cp3113
cystatin C [Gallus gallus]	cp4568
cytochrome oxidase subunit II [Gallus gallus]	cp3859
EURL [Gallus gallus]	cp7338
hypothetical protein LOC419902 [Gallus gallus]	cp3847
no chromat	cp170
no hit	cp112
no hit	cp1332
no hit	cp1738
no hit	cp1797
no hit	cp1918
no hit	cp2129
no hit	cp2423
no hit	cp2961
no hit	cp317
no hit	cp3355
no hit	cp3598
no hit	cp3716
no hit	cp3906
no hit	cp3918
no hit	cp4616
no hit	cp4653
no hit	cp4717
no hit	cp4796
no hit	cp5180
no hit	cp5803
no hit	cp5887
no hit	cp5895
no hit	cp5950
no hit	cp598
no hit	cp691
no hit	cp7342
no hit	cp7797
no hit	cp8002
no hit	cp911
nuclear factor I-X protein [Gallus gallus]	cp4545
PREDICTED: hypothetical protein [Gallus gallus]	cp669
PREDICTED: similar to Dolichyl-diphosphooligosaccharide--protein	cp4549
proline-rich protein 15, isoform CRA_a [Rattus norvegicus]	cp592
TR5H_CHICK Tryptophan 5-monooxygenase	cp3412
TR5H_CHICK Tryptophan 5-monooxygenase	cp425
TR5H_CHICK Tryptophan 5-monooxygenase	cp4837
TR5H_CHICK Tryptophan 5-monooxygenase	cp5106
TR5H_CHICK Tryptophan 5-monooxygenase	cp5886
TR5H_CHICK Tryptophan 5-monooxygenase	cp600
TR5H_CHICK Tryptophan 5-monooxygenase	cp6090
TR5H_CHICK Tryptophan 5-monooxygenase	cp736

## Sheet: Down CT6, 2-fold
Supplemental Table 5--Light Regulated Transcripts
Clone ID	Reference #
AF202934_1 myeloid ecotropic viral insertion site-2a protein [Gallus gallus]	cp4705
cystatin C [Gallus gallus]	cp3113
no hit	cp1797
no hit	cp1918
no hit	cp2423
no hit	cp317
no hit	cp3355
no hit	cp5887
no hit	cp5895
no hit	cp5950
no hit	cp691
nuclear factor I-X protein [Gallus gallus]	cp4545
PREDICTED: similar to Dolichyl-diphosphooligosaccharide--protein	cp4549
TR5H_CHICK Tryptophan 5-monooxygenase	cp4837
TR5H_CHICK Tryptophan 5-monooxygenase	cp5886

## Sheet: Up CT18, 1.5-fold
Supplemental Table 5--Light Regulated Transcripts
Clone ID	Reference #
40S ribosomal protein S27A [Pseudopleuronectes americanus]	cp7340
acetylserotonin O-methyltransferase [Gallus gallus]	cp2636
acetylserotonin O-methyltransferase [Gallus gallus]	cp3725
acetylserotonin O-methyltransferase [Gallus gallus]	cp4873
acetylserotonin O-methyltransferase [Gallus gallus]	cp5913
acetylserotonin O-methyltransferase [Gallus gallus]	cp6149
acetylserotonin O-methyltransferase [Gallus gallus]	cp6442
acetylserotonin O-methyltransferase [Gallus gallus]	cp6496
acetylserotonin O-methyltransferase [Gallus gallus]	cp8043
cadherin 2, type 1, N-cadherin (neuronal) [Gallus gallus]	cp283
D7 (Cry1)	cp8069
NADH dehydrogenase subunit 4 [Gallus gallus]	cp282
no chromat	cp6434
no hit	cp1089
no hit	cp2093
no hit	cp2358
no hit	cp6676
no hit	cp7280
no hit	cp7473
no hit	cp7582
no hit	cp7717
no hit	cp7776
no hit	cp8061
PRB4M_HUMAN Basic salivary proline-rich protein 4 allele M (Salivary	cp5846
predicted protein [Nematostella vectensis]	cp2659
PREDICTED: hypothetical protein [Gallus gallus]	cp6938
PREDICTED: similar to notch 2 preproprotein [Gallus gallus]	cp5836
PREDICTED: similar to ribosomal protein L35 [Pan troglodytes]	cp3159
PREDICTED: similar to zinc finger and BTB domain containing 37	cp7867
prohibitin 2 [Gallus gallus]	cp5795
ribosomal protein S15a, isoform CRA_b [Mus musculus]	cp1635
transthyretin [Gallus gallus]	cp6763

## Sheet: Up CT18, 2-fold
Supplemental Table 5--Light Regulated Transcripts
Clone ID	Reference #
no hit	cp8061

## Sheet: Down CT18, 1.5-fold
Supplemental Table 5--Light Regulated Transcripts
Clone ID	Reference #
cystatin C [Gallus gallus]	cp3113
DB7	cp8065
heat shock protein 90 [Gallus gallus]	cp4307
hypothetical protein [Gallus gallus]	cp279
Mel1A	cp8077
no chromat	cp7648
no chromat	cp7674
no hit	cp1918
no hit	cp2370
no hit	cp2423
no hit	cp2495
no hit	cp2751
no hit	cp3341
no hit	cp3358
no hit	cp3729
no hit	cp3906
no hit	cp5803
no hit	cp5887
no hit	cp5950
no hit	cp6094
no hit	cp7316
peptidyl arginine deiminase, type III [Gallus gallus]	cp7743
Pr112 gag-pol polyprotein precursor [Avian leukosis virus]	cp4790
PREDICTED: hypothetical protein [Gallus gallus]	cp897
PREDICTED: similar to poly(A)-binding protein [Equus caballus]	cp5601
PREDICTED: similar to RNA binding/signal transduction protein QkI-1	cp5891
PREDICTED: SUMO1/sentrin specific peptidase 6 [Gallus	cp4533
TR5H_CHICK Tryptophan 5-monooxygenase	cp3412
TR5H_CHICK Tryptophan 5-monooxygenase	cp5886
TR5H_CHICK Tryptophan 5-monooxygenase	cp6090
unnamed protein product [Tetraodon nigroviridis]	cp2293

## Sheet: Down CT18, 2-fold
Supplemental Table 5--Light Regulated Transcripts
Clone ID	Reference #
none
