# Supplementary material for: Circadian genomics of the chick pineal gland in vitro
Source: BMC Genomics. 2008 May 3;9:206. doi: 10.1186/1471-2164-9-206 (PMC2405806; doi:10.1186/1471-2164-9-206)
Supplement: Additional file 5 — NE regulated transcripts. This file lists gene transcripts regulated by 6-hour exposure to norepinephrine. Separate tabs contain lists of gene transcripts that were upregulated or downregulated at least 1.5-fold or 2-fold at either CT6 or CT18. Lists are presented as two columns of data displaying each clone ID and associated reference number. Data are listed in alphabetical order by clone ID. [file 1471-2164-9-206-S5.xls]

## Sheet: all, 1.5-fold
Supplemental Table 6--NE Regulated Transcripts
Clone ID	Reference #
invariant chain [Gallus gallus]	cp1547
NADH dehydrogenase (ubiquinone) flavoprotein 1, 51kDa [Gallus	cp7765
no chromat	cp531
no chromat	cp6590
no chromat	cp889
no hit	cp2094
no hit	cp2729
no hit	cp2772
no hit	cp382
no hit	cp5038
no hit	cp579
no hit	cp6169
no hit	cp7763
no hit	cp8051
no hit	cp904
PREDICTED: similar to iota-crystallin [Gallus gallus]	cp6425
PREDICTED: similar to Ring finger protein 126 [Monodelphis	cp6480
PREDICTED: similar to trans-Golgi protein GMx33 [Gallus gallus]	cp6345
transthyretin [Gallus gallus]	cp2201

## Sheet: all, 2-fold
Supplemental Table 7--NE Regulated Transcripts
Clone ID	Reference #
PREDICTED: similar to trans-Golgi protein GMx33 [Gallus gallus]	cp6345

## Sheet: Up CT6, 1.5 fold
Supplemental Table 7--NE Regulated Transcripts
Clone ID	Reference #
NADH dehydrogenase (ubiquinone) flavoprotein 1, 51kDa [Gallus	cp7765
no hit	cp1547
no hit	cp2729
no hit	cp2772
no hit	cp8051
PREDICTED: similar to trans-Golgi protein GMx33 [Gallus gallus]	cp6345

## Sheet: Up CT6, 2-fold
Supplemental Table 7--NE Regulated Transcripts
Clone ID	Reference #
PREDICTED: similar to trans-Golgi protein GMx33 [Gallus gallus]	cp6345

## Sheet: Down CT6, 1.5-fold
Supplemental Table 7--NE Regulated Transcripts
Clone ID	Reference #
no chromat	cp531
no hit	cp382
PREDICTED: similar to iota-crystallin [Gallus gallus]	cp6425

## Sheet: Down CT6, 2-fold
Supplemental Table 7--NE Regulated Transcripts
Clone ID	Reference #
none

## Sheet: Up CT18, 1.5-fold
Supplemental Table 7--NE Regulated Transcripts
Clone ID	Reference #
no chromat	cp889
no hit	cp5038
no hit	cp6169
no hit	cp7763
no hit	cp904
PREDICTED: similar to Ring finger protein 126 [Monodelphis	cp6480
transthyretin [Gallus gallus]	cp2201

## Sheet: Up CT18, 2-fold
Supplemental Table 7--NE Regulated Transcripts
Clone ID	Reference #
none

## Sheet: Down CT18, 1.5-fold
Supplemental Table 7--NE Regulated Transcripts
Clone ID	Reference #
no chromat	cp6590
no hit	cp2094
no hit	cp579

## Sheet: Down CT18, 2-fold
Supplemental Table 7--NE Regulated Transcripts
Clone ID	Reference #
none
