# Supplementary material for: Circadian genomics of the chick pineal gland in vitro
Source: BMC Genomics. 2008 May 3;9:206. doi: 10.1186/1471-2164-9-206 (PMC2405806; doi:10.1186/1471-2164-9-206)
Supplement: Additional file 6 — Comparative analysis. This file contains non-overlapping unigene lists, clustered as follows: LD: rhythmic genes with at least 1.5-fold amplitude mRNA expression in LD; DD: rhythmic genes with at least 1.5-fold amplitude mRNA expression in DD; Light: gene mRNA regulated at least 1.5-fold by light; NE: gene mRNA regulated at least 1.5-fold by norepinephrine. Data are listed in alphabetical order by clone ID. Genes for which returned no blast hit was returned are listed by reference number. [file 1471-2164-9-206-S6.xls]

## Sheet: table
Supplemental Table 7--Comparative Analysis
LD, DD, Light, NE	LD, DD, Light	LD, DD, NE	LD, DD	LD, Light, NE	DD, Light, NE	LD, Light	DD, Light	LD, NE	DD, NE	Light, NE	LD only	DD only	Light only	NE only
transthyretin [Gallus gallus]	acetylserotonin O-methyltransferase [Gallus gallus]	None	acyl-Coenzyme A dehydrogenase, long chain [Gallus gallus]	None	None	AF202934_1 myeloid ecotropic viral insertion site-2a protein [Gallus gallus]	adenosine deaminase [Gallus gallus]	invariant chain [Gallus gallus]	NADH dehydrogenase (ubiquinone) flavoprotein 1, 51kDa [Gallus	None	1609082A aldolase C	2',3'-cyclic nucleotide 3' phosphodiesterase [Gallus gallus]	40S ribosomal protein S27A [Pseudopleuronectes americanus]	PREDICTED: similar to iota-crystallin [Gallus gallus]
	cystatin C [Gallus gallus]		AF368030_1 actin [Heliothis virescens]			chaperonin containing TCP1, subunit 7 [Gallus gallus]	hypothetical protein [Gallus gallus] cp279	cp579			2',5'-oligo adenylate synthetase A [Gallus gallus]	AF110987_1 proline-rich protein 3 [Arabidopsis thaliana]	cadherin 2, type 1, N-cadherin (neuronal) [Gallus gallus]	PREDICTED: similar to Ring finger protein 126 [Monodelphis
	hypothetical protein DaciDRAFT_2108 [Delftia acidovorans SPH-1]		apolipoprotein A-I			cytochrome oxidase subunit II [Gallus gallus]	prostaglandin H2 D-isomerase [Gallus gallus]	cp6590			A Chain A, Crystal Structure Of Aluminum-Bound Ovotransferrin At 2.15	arylalkylamine N-acetyltransferase [Gallus gallus]	EURL [Gallus gallus]	PREDICTED: similar to trans-Golgi protein GMx33 [Gallus gallus]
	nuclear factor I-X protein [Gallus gallus]		apolipoprotein A-I [Gallus gallus]			g Cry1	DB7				ADAM metallopeptidase domain 33 [Gallus gallus]	ATP6_10016 ATP synthase F0 subunit 6 [Gallus gallus]	hCG1820686 [Homo sapiens]	cp2094
	N-myc downstream regulated 1		clusterin [Gallus gallus]			hypothetical protein LOC419902 [Gallus gallus]	NADH dehydrogenase subunit 4 [Gallus gallus]				AF199487_1 beta-actin [Anolis carolinensis]	BUD13 homolog [Gallus gallus]	heat shock protein 90 [Gallus gallus]	cp2729
	PREDICTED: hypothetical protein [Gallus gallus] cp5764		cytochrome c oxidase subunit III [Podiceps cristatus]			PRB4M_HUMAN Basic salivary proline-rich protein 4 allele M (Salivary	peptidyl arginine deiminase, type III [Gallus gallus]				AF355752_1 reverse transcriptase [Chelonia mydas]	capping protein (actin filament) muscle Z-line, alpha 2 [Gallus	hypothetical protein [Gallus gallus] cp5003	cp2772
	proline-rich protein 15, isoform CRA_a [Rattus norvegicus]		cytochrome oxidase subunit I [Gallus gallus]			predicted protein [Nematostella vectensis] cp2659	unnamed protein product [Tetraodon nigroviridis] cp2293				AF387865_1 heat shock protein 108 [Gallus gallus]	CDC-like kinase 3 [Gallus gallus]	Mel1A	cp382
	purpurin [Gallus gallus]		DDX54 protein [Homo sapiens]			PREDICTED: hypothetical protein [Gallus gallus] cp4576	cp6664				B lymphocyte induced maturation protein 1 [Takifugu rubripes]	chromosome 3 open reading frame 9 [Gallus gallus]	Pr112 gag-pol polyprotein precursor [Avian leukosis virus]	cp5038
	unnamed protein product [Tetraodon nigroviridis] cp1089		eukaryotic translation elongation factor 2 [Gallus gallus]			PREDICTED: similar to Dolichyl-diphosphooligosaccharide--protein					beta actin [Pagrus pagrus]	CIC2_RABIT Dihydropyridine-sensitive L-type	PREDICTED: hypothetical protein [Gallus gallus] cp669	cp531
	cp1645		ferritin [Coturnix japonica]			PREDICTED: similar to IlvB (bacterial acetolactate synthase)-like,					CD74 antigen (invariant polypeptide of major histocompatibility	claudin 3 [Gallus gallus]	PREDICTED: hypothetical protein [Gallus gallus] cp6938	cp6169
	cp1797		g Clock (1 full / 1 frag)			progestin and adipoQ receptor family member IX [Homo sapiens]					CG15021-PA [Drosophila melanogaster]	coatomer protein complex, subunit gamma [Gallus gallus]	PREDICTED: similar to Clathrin light chain B (Lcb) isoform 1 [Canis	cp7763
	cp2129		gammaA-like protocadherin precursor [Gallus gallus]			TR5H_CHICK Tryptophan 5-monooxygenase					chemokine (C-X-C motif) ligand 14 [Gallus gallus]	cognin/prolyl-4-hydroxylase/protein disulfide isomerase [Gallus	PREDICTED: similar to notch 2 preproprotein [Gallus gallus]	cp8051
	cp2624		hCG2042714 [Homo sapiens]			cp1332					Churchill protein [Gallus gallus]	CSPG5_CHICK Chondroitin sulfate proteoglycan 5 precursor (Acidic leucine-rich	PREDICTED: similar to poly(A)-binding protein [Equus caballus]	cp889
	cp2656		hypothetical protein [Gallus gallus] cp1164; cp5490			cp170					cold inducible RNA binding protein [Gallus gallus]	dCMP deaminase [Gallus gallus]	PREDICTED: similar to ribosomal protein L35 [Pan troglodytes]	cp904
	cp2961		hypothetical protein DDBDRAFT_0189484 [Dictyostelium			cp1738					connexin 43 [Gallus gallus]	DEAD (Asp-Glu-Ala-Asp) box polypeptide 5 [Gallus gallus]	PREDICTED: similar to RNA binding/signal transduction protein QkI-1
	cp3716		hypothetical protein LOC310926 [Rattus norvegicus]			cp1918					cp_id:F1D9.26~unknown protein	DnaJ (Hsp40) homolog, subfamily C, member 3 [Gallus gallus]	PREDICTED: similar to zinc finger and BTB domain containing 37
	cp4717		I Chain I, The Plasmodium Falciparum Cysteine Protease Falcipain-2			cp2358					cytochrome oxidase subunit I [Melanoplus marshalli]	glutathione S-transferase A3 [Gallus gallus]	PREDICTED: SUMO1/sentrin specific peptidase 6 [Gallus
	cp5812		immunoglobulin lambda-chain			cp2423					cytochrome oxidase subunit III [Nycticryphes semicollaris]	glycine dehydrogenase (decarboxylating) [Gallus gallus]	prohibitin 2 [Gallus gallus]
	cp598		matrix Gla protein [Gallus gallus]			cp317					fibroblast growth factor receptor 1 [Gallus gallus]	gtpase_rho [Aedes aegypti]	ribosomal protein S15a, isoform CRA_b [Mus musculus]
	cp6616		mitochondrial creatine kinase [Gallus gallus]			cp3355					g BMal1	gustatory receptor candidate 19 [Tribolium castaneum]	cp1733
	cp6628		NK-lysin [Gallus gallus]			cp3598					g Per3	hypothetical protein [Gallus gallus] cp539	cp1876
	cp69		ORAI calcium release-activated calcium modulator 2 [Gallus gallus]			cp3906					glyceraldehyde-3-phosphate dehydrogenase	hypothetical protein [Yarrowia lipolytica]	cp1883
	cp691		pherophorin-dz1 protein [Volvox carteri f. nagariensis]			cp3918					guanine nucleotide binding protein (G protein), beta polypeptide	hypothetical protein BURPS1710b_A0534 [Burkholderia pseudomallei	cp2587
	cp7063		PREDICTED: hypothetical protein [Gallus gallus] cp151			cp4588					high-mobility group box 1 [Gallus gallus]	hypothetical protein EhV364 [Emiliania huxleyi virus 86]	cp2751
	cp7090		PREDICTED: hypothetical protein [Gallus gallus] cp60			cp4653					hypothetical protein [Gallus gallus] cp1594	hypothetical protein Mflv_4674 [Mycobacterium gilvum PYR-GCK]	cp2764
	cp7280		PREDICTED: hypothetical protein [Gallus gallus] cp8			cp4796					hypothetical protein LOC379066 [Xenopus laevis]	hypothetical protein Strop_1450 [Salinispora tropica CNB-440]	cp3341
	cp7650		PREDICTED: hypothetical protein [Pan troglodytes] cp148			cp5180					hypothetical protein LOC423668 [Gallus gallus]	JC1348 hypothetical 18K protein - goldfish mitochondrion	cp3358
			PREDICTED: similar to bactericidal/permeability-increasing			cp5887					Ig light chain precursor	karyopherin (importin) beta 1 [Danio rerio]	cp3729
			PREDICTED: similar to carbonic anhydrase III [Gallus gallus]			cp5895					Im:6892314 protein [Danio rerio]	ND4_10016 NADH dehydrogenase subunit 4 [Gallus gallus]	cp434
			PREDICTED: similar to Chromosome 2 open reading frame 3 [Gallus			cp5950					integrin beta 1 binding protein 3 [Gallus gallus]	platelet-derived growth factor beta polypeptide [Gallus gallus]	cp530
			PREDICTED: similar to Crm, cramped-like [Gallus gallus]			cp6434					Jumonji, AT rich interactive domain 1B (RBP2-like) [Gallus gallus]	predicted adhesin [Escherichia coli K12]	cp6094
			PREDICTED: similar to delta-like 1-like protein [Gallus gallus]			cp6676					leukotriene A4 hydrolase [Gallus gallus]	PREDICTED: hypothetical protein [Gallus gallus] cp 5554	cp6384
			PREDICTED: similar to ectonucleotide			cp7342					matrix metalloproteinase 2 [Gallus gallus]	PREDICTED: hypothetical protein [Gallus gallus] cp1261	cp6393
			PREDICTED: similar to epsilon isoform of 14-3-3 protein			cp911					MHC class I [Gallus gallus]	PREDICTED: hypothetical protein [Gallus gallus] cp2027	cp6618
			PREDICTED: similar to kelch-like protein C3IP1 [Ornithorhynchus								myosin light chain kinase [Gallus gallus]	PREDICTED: hypothetical protein [Gallus gallus] cp380	cp6822
			PREDICTED: similar to KIAA1520 splice [Gallus gallus]								NAD-dependent deacetylase SIRT2 [Gallus gallus]	PREDICTED: hypothetical protein [Gallus gallus] cp567	cp7316
			PREDICTED: similar to LOC495018 protein								NAT	PREDICTED: hypothetical protein [Gallus gallus] cp668	cp7473
			PREDICTED: similar to P25 protein [Pan troglodytes]								nucleophosmin 1 [Gallus gallus]	PREDICTED: hypothetical protein [Rattus norvegicus]	cp7648
			PREDICTED: similar to PACT [Gallus gallus]								polymerase (DNA directed), delta 1, catalytic subunit [Xenopus	PREDICTED: hypothetical protein, partial [Strongylocentrotus	cp7674
			PREDICTED: similar to Pcmt1-prov protein [Gallus gallus]								predicted protein [Nematostella vectensis] cp3727	PREDICTED: similar to Centaurin, beta 5 [Gallus gallus]	cp7717
			PREDICTED: similar to phospholipid scramblase PLSCR isoform 2								PREDICTED: hypothetical protein [Danio rerio] cp1313	PREDICTED: similar to CG13731-PA [Homo sapiens]	cp7776
			PREDICTED: similar to prostacyclin-stimulating factor;								PREDICTED: hypothetical protein [Gallus gallus] cp1254	PREDICTED: similar to echinoderm microtubule associated protein	cp7797
			PREDICTED: similar to putative DNA dependent ATPase and helicase								PREDICTED: hypothetical protein [Gallus gallus] cp2072	PREDICTED: similar to Eukaryotic translation initiation factor	cp8002
			PREDICTED: similar to QN1 orf [Gallus gallus]								PREDICTED: hypothetical protein [Gallus gallus] cp2942	PREDICTED: similar to glycine receptor alpha 3 subunit [Gallus	cp8061
			PREDICTED: similar to RAB30 [Monodelphis domestica]								PREDICTED: hypothetical protein [Gallus gallus] cp3306	PREDICTED: similar to KIAA1576 protein [Gallus gallus]
			PREDICTED: similar to ribosomal protein L18 [Equus caballus]								PREDICTED: hypothetical protein [Gallus gallus] cp435	PREDICTED: similar to LOC495018 protein [Gallus gallus]
			PREDICTED: similar to synaptotagmin XV-a [Monodelphis domestica]								PREDICTED: hypothetical protein [Gallus gallus] cp437	PREDICTED: similar to Mrps34-prov protein [Gallus gallus]
			PREDICTED: similar to TCF7L2 [Gallus gallus]								PREDICTED: hypothetical protein [Gallus gallus] cp4635	PREDICTED: similar to natural killer cell enhancing factor isoform
			PREDICTED: similar to UDP-GalNAc:betaGlcNAc beta								PREDICTED: hypothetical protein [Gallus gallus] cp4663	PREDICTED: similar to nucleoside diphosphate kinase [Gallus gallus]
			protein kinase, cAMP-dependent, regulatory, type I, alpha (tissue								PREDICTED: hypothetical protein [Gallus gallus] cp5988	PREDICTED: similar to P2X7 receptor subunit [Gallus gallus]
			protocadherin gamma subfamily C, 3 [Gallus gallus]								PREDICTED: hypothetical protein [Gallus gallus] cp6371	PREDICTED: similar to Peroxisome proliferator-activated
			rCG40478, isoform CRA_j [Rattus norvegicus]								PREDICTED: hypothetical protein [Gallus gallus] cp728	PREDICTED: similar to Prostaglandin F2 receptor negative regulator
			ribosomal protein S3A, isoform CRA_g [Homo sapiens]								PREDICTED: similar to 16.7Kd protein [Equus caballus]	PREDICTED: similar to retinal fascin [Monodelphis domestica]
			secreted protein, acidic, cysteine-rich (osteonectin) [Gallus								PREDICTED: similar to 60S ribosomal protein L7a [Rattus norvegicus]	PREDICTED: similar to Ribosomal protein S6 [Pan troglodytes]
			ubiquitin [Oreochromis mossambicus]								PREDICTED: similar to Aromatic-L-amino-acid decarboxylase (AADC)	PREDICTED: similar to RNA polymerase-associated protein RTF1
			unnamed protein product [Mus musculus]								PREDICTED: similar to Band 4.1-like protein 3 (4.1B)	PREDICTED: similar to Rps21-prov protein [Gallus gallus]
			cp100								PREDICTED: similar to beta-tubulin cofactor E [Gallus gallus]	PREDICTED: similar to Strawberry notch homolog 1 (Drosophila)
			cp1012								PREDICTED: similar to bromodomain containing protein 3 [Gallus	PREDICTED: similar to tetratricopeptide repeat domain 19 [Gallus
			cp106								PREDICTED: similar to BTB/POZ domain containing protein 6 (Lens BTB	PREDICTED: similar to TGF-beta inducible early protein [Gallus
			cp1063								PREDICTED: similar to Calponin 3, acidic [Gallus gallus]	PREDICTED: similar to WD repeat and FYVE domain containing 3
			cp1065								PREDICTED: similar to Carboxypeptidase E precursor (CPE)	PREDICTED: similar to zinc finger protein 792 [Ornithorhynchus
			cp108								PREDICTED: similar to cathepsin L [Gallus gallus]	rCG40478, isoform CRA_m [Rattus norvegicus]
			cp1203								PREDICTED: similar to Chromosome 18 open reading frame 8 [Gallus	rCG59085, isoform CRA_b [Rattus norvegicus]
			cp1445								PREDICTED: similar to Ddhd2 protein [Gallus gallus]	ref|NP_001006400.1| multiple coagulation factor deficiency 2 [Gallus gallus]
			cp146								PREDICTED: similar to deleted in malignant brain tumors 1 isoform b	RH71862p [Drosophila melanogaster]
			cp15								PREDICTED: similar to delta-sarcoglycan [Gallus gallus]	RuvB-like 1 [Gallus gallus]
			cp1540								PREDICTED: similar to Diacylglycerol O-acyltransferase homolog 2	secreted frizzled-related protein 1 [Gallus gallus]
			cp1649								PREDICTED: similar to early response to neural induction ERNI	similar to 40S ribosomal protein S2 [Gallus gallus]
			cp1959								PREDICTED: similar to FLJ00258 protein [Gallus gallus]	syndecan 3 [Gallus gallus]
			cp2								PREDICTED: similar to heat shock protein [Monodelphis domestica]	twinfilin-like protein [Gallus gallus]
			cp202								PREDICTED: similar to heat shock protein 8 isoform 1 [Apis	ubiquitin C [Homo sapiens]
			cp203								PREDICTED: similar to hippocalcin isoform 2 [Gallus gallus]	unknown [Gallus gallus]
			cp2069								PREDICTED: similar to LOC446973 protein [Gallus gallus]	WAS/WASL interacting protein family, member 1 [Gallus gallus]
			cp2309								PREDICTED: similar to metalloprotease-disintegrin [Gallus gallus]	cp1034
			cp2405								PREDICTED: similar to Methionine adenosyltransferase II, beta	cp1458
			cp246								PREDICTED: similar to MMAC1 [Pan troglodytes]	cp1466
			cp250								PREDICTED: similar to mucin 17 [Rattus norvegicus]	cp1537
			cp2539								PREDICTED: similar to natural killer tumor recognition protein	cp1686
			cp2838								PREDICTED: similar to Netrin-G2a [Gallus gallus]	cp17
			cp2881								PREDICTED: similar to PI-3-kinase-related kinase SMG-1 [Gallus	cp1711
			cp2896								PREDICTED: similar to Pla2g3 protein [Monodelphis domestica]	cp1713
			cp290								PREDICTED: similar to Proteasome subunit alpha type 1 (Proteasome	cp1783
			cp3								PREDICTED: similar to rapamycin insensitive companion of mTOR; rictor	cp1807
			cp3081								PREDICTED: similar to REX1, RNA exonuclease 1 homolog (S.	cp1849
			cp4								PREDICTED: similar to ribosomal protein S19 [Pan troglodytes]	cp1977
			cp490								PREDICTED: similar to ribosomal protein S7 isoform 6 [Gallus	cp1979
			cp50								PREDICTED: similar to Sorting and assembly machinery component 50	cp1988
			cp52								PREDICTED: similar to TECT2 [Macaca mulatta]	cp2088
			cp56								PREDICTED: similar to Tetratricopeptide repeat domain 25 [Danio	cp2146
			cp6128								PREDICTED: similar to thioredoxin-like [Gallus gallus]	cp2406
			cp6987								PREDICTED: similar to transducin gamma subunit [Monodelphis	cp2407
			cp7								PREDICTED: similar to tumor protein p53 binding protein, 2 [Gallus	cp25
			cp7241								PREDICTED: similar to uKATP-1 [Gallus gallus]	cp2504
			cp7243								PREDICTED: similar to Uridine phosphorylase 1 [Gallus gallus]	cp2513
			cp7266								putative enzyme [Shigella flexneri 5 str. 8401]	cp2540
			cp7431								retinol binding protein 3, interstitial [Gallus gallus]	cp2558
			cp7435								ribosomal protein S4, X-linked [Gallus gallus]	cp2621
			cp779								sorting nexin 6 [Gallus gallus]	cp2683
			cp7815								syntenin	cp2696
			cp7962								tec protein tyrosine kinase [Homo	cp273
			cp826								tumor differentially expressed 2 [Gallus gallus]	cp2749
			cp98								Unknown (protein for IMAGE:8415934) [Bos taurus]	cp2797
											Unknown (protein for MGC:166416) [Bos taurus]	cp2851
											unknown [Schistosoma japonicum]	cp2879
											Y-Box binding protein	cp2921
											Ymf77 [Tetrahymena paravorax]	cp2933
											cp1013	cp3079
											cp105	cp3285
											cp112	cp348
											cp1206	cp4230
											cp121	cp4243
											cp1250	cp4298
											cp1273	cp4379
											cp1297	cp443
											cp1298	cp4531
											cp1322	cp458
											cp1350	cp4688
											cp1378	cp4699
											cp1404	cp470
											cp1442	cp5197
											cp1450	cp532
											cp1478	cp535
											cp1496	cp5380
											cp1544	cp553
											cp1586	cp577
											cp1592	cp583
											cp1702	cp586
											cp1755	cp6172
											cp1782	cp6191
											cp1784	cp6193
											cp1795	cp6231
											cp1815	cp6417
											cp1868	cp6472
											cp1900	cp6669
											cp1921	cp679
											cp194	cp6858
											cp1954	cp6863
											cp196	cp6889
											cp1973	cp6903
											cp200	cp697
											cp2047	cp6977
											cp2071	cp7049
											cp2114	cp7051
											cp2117	cp7055
											cp2153	cp7099
											cp2159	cp7101
											cp2161	cp7195
											cp226	cp7245
											cp2269	cp729
											cp2308	cp7329
											cp2310	cp7367
											cp2336	cp7375
											cp2345	cp7437
											cp2351	cp7484
											cp2363	cp7503
											cp2374	cp758
											cp2394	cp7584
											cp241	cp7615
											cp2418	cp7640
											cp2501	cp7740
											cp2533	cp7768
											cp2545	cp7779
											cp2552	cp7822
											cp2588	cp7878
											cp2642	cp7892
											cp2701	cp7960
											cp2713	cp7976
											cp2776	cp8005
											cp2840	cp8013
											cp2868	cp816
											cp2901	cp885
											cp291	cp960
											cp2924
											cp297
											cp3205
											cp34
											cp365
											cp3775
											cp386
											cp387
											cp391
											cp392
											cp396
											cp440
											cp444
											cp447
											cp4694
											cp472
											cp473
											cp482
											cp483
											cp5140
											cp5564
											cp566
											cp59
											cp6157
											cp6205
											cp626
											cp630
											cp6309
											cp6493
											cp6504
											cp6517
											cp6554
											cp6648
											cp6652
											cp6693
											cp674
											cp677
											cp6816
											cp6859
											cp7102
											cp7344
											cp747
											cp7519
											cp7526
											cp7531
											cp7536
											cp7565
											cp761
											cp7652
											cp7720
											cp7722
											cp7767
											cp7773
											cp7788
											cp7866
											cp7871
											cp7905
											cp7957
											cp7974
											cp800
											cp841
											cp868
